# Supplementary material for: Gut microbiota and protein-to-protein ratios in NAFLD: insights from Mendelian randomization and murine studies
Source: Front Nutr. 2025 Jul 18;12:1597390. doi: 10.3389/fnut.2025.1597390 (PMC12313671; doi:10.3389/fnut.2025.1597390)
Supplement: Supplementary file 1 [file Data_Sheet_1.zip]

Archive with 4 entries (3 files):
- Supplementary_file_1_updated/Supplementary Figure 1.pdf
- Supplementary_file_1_updated/Supplementary Material 2.DOCX
- Supplementary_file_1_updated/Supplementary Tables 1-12.XLSX
- Supplementary_file_1_updated/
