# Supplementary material for: Gut microbiota and protein-to-protein ratios in NAFLD: insights from Mendelian randomization and murine studies
Source: Front Nutr. 2025 Jul 18;12:1597390. doi: 10.3389/fnut.2025.1597390 (PMC12313671; doi:10.3389/fnut.2025.1597390)
Supplement: Supplementary file 1 [file Data_Sheet_1.zip › Supplementary_file_1_updated/Supplementary Tables 1-12.XLSX]

## Sheet: Table List
Table S1 Casual effects of MR analysis between identified bacterial traits and NAFLD
Table S2 Sensitive analysis of the association between identified bacterial traits and NAFLD
Table S3 Casual effects of MR analysis between NAFLD and identified bacterial traits
Table S4 Sensitive analysis of the association between NAFLD and identified bacterial traits
Table S5 Casual effects of MR analysis between protein-to-protein ratio and NAFLD
Table S6 Sensitive analysis of the association between identified protein-to-protein ratio and NAFLD
Table S7 Casual effects of MR analysis between identified bacterial traits and protein-to-protein ratio
Table S8 Sensitive analysis of the association between identified bacterial traits and protein-to-protein ratio
Table S9 Casual effects of MR analysis between plasma protein and NAFLD
Table S10 Sensitive analysis of the association between identified plasma protein and NAFLD
Table S11 Results of DEG between normal and NAFLD liver samples
Table S12 Results of DEG between NASH and NASH related HCC

## Sheet: TableS1
Table S1 Casual effects of MR analysis between identified bacterial traits and NAFLD
Outcome	Exposure	Method	nSNP	Beta	SE	pval	OR	OR_lci95	OR_uci95	FDR
NAFLD	Bacteroides sp003545565	MR Egger	13	-0.269257	0.235219	0.276626	0.763947	0.481771	1.21139
NAFLD	Bacteroides sp003545565	Weighted median	13	-0.271909	0.160674	0.0905871	0.761923	0.556088	1.04395
NAFLD	Bacteroides sp003545565	Inverse variance weighted	13	-0.242682	0.118552	0.0406535	0.784521	0.621857	0.989733	0.908263
NAFLD	Bacteroides sp003545565	Simple mode	13	-0.460046	0.303979	0.156059	0.631255	0.347898	1.1454
NAFLD	Bacteroides sp003545565	Weighted mode	13	0.0731909	0.301934	0.812559	1.07594	0.595353	1.94446
NAFLD	CAG-110	MR Egger	16	-0.327127	0.244122	0.201585	0.720992	0.446817	1.16341
NAFLD	CAG-110	Weighted median	16	-0.323637	0.137626	0.0186949	0.723513	0.552455	0.947537
NAFLD	CAG-110	Inverse variance weighted	16	-0.273683	0.106411	0.0101129	0.760573	0.617394	0.936957	0.908263
NAFLD	CAG-110	Simple mode	16	-0.407648	0.247242	0.119974	0.665213	0.409736	1.07999
NAFLD	CAG-110	Weighted mode	16	-0.429428	0.21829	0.0679335	0.650882	0.424316	0.998422
NAFLD	CAG-145	MR Egger	10	-0.280506	0.308011	0.389069	0.755402	0.413042	1.38154
NAFLD	CAG-145	Weighted median	10	-0.349118	0.218111	0.109455	0.70531	0.45996	1.08153
NAFLD	CAG-145	Inverse variance weighted	10	-0.351389	0.15274	0.0214154	0.70371	0.52165	0.94931	0.908263
NAFLD	CAG-145	Simple mode	10	-0.382197	0.330157	0.276816	0.68236	0.357255	1.30331
NAFLD	CAG-145	Weighted mode	10	-0.372141	0.326639	0.283991	0.689257	0.363362	1.30744
NAFLD	CAG-83 sp002392625	MR Egger	19	0.638403	0.312648	0.0569912	1.89345	1.02594	3.49451
NAFLD	CAG-83 sp002392625	Weighted median	19	0.208934	0.17253	0.225895	1.23236	0.878777	1.72822
NAFLD	CAG-83 sp002392625	Inverse variance weighted	19	0.277078	0.127795	0.0301469	1.31927	1.02696	1.69478	0.908263
NAFLD	CAG-83 sp002392625	Simple mode	19	0.189884	0.355914	0.600208	1.20911	0.601873	2.42899
NAFLD	CAG-83 sp002392625	Weighted mode	19	0.209813	0.319185	0.51928	1.23345	0.659819	2.30577
NAFLD	Clostridium I	MR Egger	13	0.406791	0.796249	0.619529	1.50199	0.315418	7.15234
NAFLD	Clostridium I	Weighted median	13	0.721039	0.386474	0.0620852	2.05657	0.964207	4.38649
NAFLD	Clostridium I	Inverse variance weighted	13	0.666672	0.328276	0.0422723	1.94774	1.02352	3.70651	0.908263
NAFLD	Clostridium I	Simple mode	13	1.06121	0.824718	0.222449	2.88986	0.573935	14.551
NAFLD	Clostridium I	Weighted mode	13	1.00169	0.880968	0.277718	2.72289	0.484323	15.3083
NAFLD	Faecalicatena sp000364245	MR Egger	13	2.07883	0.739717	0.0169594	7.99508	1.8757	34.0787
NAFLD	Faecalicatena sp000364245	Weighted median	13	0.684985	0.31987	0.0322382	1.98374	1.05976	3.71334
NAFLD	Faecalicatena sp000364245	Inverse variance weighted	13	0.65596	0.248327	0.00825369	1.92699	1.1844	3.13516	0.908263
NAFLD	Faecalicatena sp000364245	Simple mode	13	0.884489	0.633226	0.187771	2.42175	0.700028	8.37803
NAFLD	Faecalicatena sp000364245	Weighted mode	13	0.772398	0.656273	0.262035	2.16495	0.598159	7.83573
NAFLD	Fimbriimonadia	MR Egger	24	-1.08228	0.652804	0.111531	0.338822	0.0942529	1.21801
NAFLD	Fimbriimonadia	Weighted median	24	-0.587588	0.382486	0.124481	0.555666	0.262564	1.17596
NAFLD	Fimbriimonadia	Inverse variance weighted	24	-0.622138	0.269655	0.0210456	0.536796	0.316428	0.910633	0.908263
NAFLD	Fimbriimonadia	Simple mode	24	-0.642383	0.745658	0.397856	0.526037	0.121983	2.26847
NAFLD	Fimbriimonadia	Weighted mode	24	-0.552471	0.677489	0.423169	0.575526	0.152537	2.17148
NAFLD	Halarcobacter	MR Egger	14	-0.0485735	0.585768	0.93528	0.952587	0.302196	3.00276
NAFLD	Halarcobacter	Weighted median	14	0.336976	0.297118	0.256732	1.40071	0.782411	2.5076
NAFLD	Halarcobacter	Inverse variance weighted	14	0.469112	0.22611	0.0380138	1.59857	1.02628	2.49001	0.908263
NAFLD	Halarcobacter	Simple mode	14	0.0112088	0.585013	0.985004	1.01127	0.321288	3.18303
NAFLD	Halarcobacter	Weighted mode	14	-0.0105204	0.518014	0.984105	0.989535	0.3585	2.73132
NAFLD	Kandleria vitulina	MR Egger	16	0.573192	0.298295	0.075256	1.77392	0.9886	3.18308
NAFLD	Kandleria vitulina	Weighted median	16	0.286333	0.192081	0.136043	1.33154	0.913799	1.94024
NAFLD	Kandleria vitulina	Inverse variance weighted	16	0.2977	0.13502	0.0274635	1.34676	1.03361	1.75477	0.908263
NAFLD	Kandleria vitulina	Simple mode	16	0.635499	0.369142	0.105702	1.88796	0.915743	3.89237
NAFLD	Kandleria vitulina	Weighted mode	16	0.551768	0.318212	0.103422	1.73632	0.930598	3.23965
NAFLD	Klebsiella pneumoniae	MR Egger	33	-0.0624052	0.165684	0.708998	0.939502	0.678993	1.29996
NAFLD	Klebsiella pneumoniae	Weighted median	33	0.262327	0.11265	0.0198756	1.29995	1.04241	1.62113
NAFLD	Klebsiella pneumoniae	Inverse variance weighted	33	0.192361	0.0812201	0.0178654	1.21211	1.03373	1.42127	0.908263
NAFLD	Klebsiella pneumoniae	Simple mode	33	0.344201	0.237616	0.157189	1.41086	0.885568	2.24774
NAFLD	Klebsiella pneumoniae	Weighted mode	33	0.362668	0.218309	0.106429	1.43716	0.936864	2.20462
NAFLD	Lactobacillus B salivarius	MR Egger	28	-0.527026	0.275126	0.066478	0.590358	0.344289	1.0123
NAFLD	Lactobacillus B salivarius	Weighted median	28	-0.269005	0.165125	0.103293	0.764139	0.55286	1.05616
NAFLD	Lactobacillus B salivarius	Inverse variance weighted	28	-0.257468	0.11883	0.0302579	0.773006	0.612397	0.975737	0.908263
NAFLD	Lactobacillus B salivarius	Simple mode	28	-0.154691	0.286837	0.594101	0.85668	0.488268	1.50307
NAFLD	Lactobacillus B salivarius	Weighted mode	28	-0.181559	0.308072	0.560532	0.833969	0.455946	1.52541
NAFLD	Leptospirae	MR Egger	27	-0.796946	0.925965	0.397602	0.450704	0.0733996	2.7675
NAFLD	Leptospirae	Weighted median	27	-1.47642	0.534451	0.00573599	0.228453	0.0801425	0.651225
NAFLD	Leptospirae	Inverse variance weighted	27	-1.47262	0.371676	7.42898e-05	0.229324	0.110681	0.475144	0.0351391
NAFLD	Leptospirae	Simple mode	27	-2.60575	1.13108	0.029484	0.0738474	0.0080452	0.67785
NAFLD	Leptospirae	Weighted mode	27	-0.776096	1.19658	0.522289	0.460199	0.0440955	4.80283
NAFLD	Phocea massiliensis	MR Egger	15	0.304015	0.373517	0.430344	1.35529	0.651761	2.81823
NAFLD	Phocea massiliensis	Weighted median	15	0.314275	0.19875	0.11382	1.36927	0.927488	2.02147
NAFLD	Phocea massiliensis	Inverse variance weighted	15	0.307508	0.153112	0.0446025	1.36003	1.00744	1.83603	0.908263
NAFLD	Phocea massiliensis	Simple mode	15	0.310436	0.360064	0.403121	1.36402	0.673485	2.76257
NAFLD	Phocea massiliensis	Weighted mode	15	0.284431	0.333771	0.40846	1.32901	0.6909	2.55646
NAFLD	Syntrophomonadia	MR Egger	18	-1.72245	0.871411	0.0655838	0.178629	0.0323736	0.985625
NAFLD	Syntrophomonadia	Weighted median	18	-0.515792	0.579847	0.373718	0.597028	0.19161	1.86025
NAFLD	Syntrophomonadia	Inverse variance weighted	18	-0.947477	0.416325	0.0228574	0.387718	0.171448	0.876797	0.908263
NAFLD	Syntrophomonadia	Simple mode	18	-0.0365733	1.09056	0.973638	0.964087	0.113715	8.17367
NAFLD	Syntrophomonadia	Weighted mode	18	-0.0191128	1.05574	0.985767	0.981069	0.123889	7.76902
NAFLD	Treponema D	MR Egger	99	0.694556	0.240894	0.00484801	2.00282	1.24908	3.2114
NAFLD	Treponema D	Weighted median	99	0.289614	0.158133	0.067032	1.33591	0.979879	1.82131
NAFLD	Treponema D	Inverse variance weighted	99	0.30478	0.109623	0.00543178	1.35633	1.09408	1.68143	0.85641
NAFLD	Treponema D	Simple mode	99	0.248325	0.407982	0.544153	1.28188	0.576189	2.85185
NAFLD	Treponema D	Weighted mode	99	0.233386	0.428146	0.586917	1.26287	0.545648	2.92283
NAFLD	Treponemataceae	MR Egger	104	0.82662	0.271393	0.00295322	2.28558	1.34271	3.89055
NAFLD	Treponemataceae	Weighted median	104	0.357065	0.188799	0.0585917	1.42913	0.987103	2.06909
NAFLD	Treponemataceae	Inverse variance weighted	104	0.38774	0.129849	0.00282568	1.47365	1.14252	1.90074	0.668274
NAFLD	Treponemataceae	Simple mode	104	0.685341	0.527555	0.196814	1.98445	0.705627	5.5809
NAFLD	Treponemataceae	Weighted mode	104	0.708112	0.494427	0.155118	2.03015	0.770309	5.35049
NAFLD	UBA1066	MR Egger	20	0.482868	0.649437	0.466763	1.62072	0.453832	5.78787
NAFLD	UBA1066	Weighted median	20	0.690221	0.345079	0.0454803	1.99416	1.01396	3.9219
NAFLD	UBA1066	Inverse variance weighted	20	0.561903	0.263705	0.0331057	1.75401	1.04607	2.94105	0.908263
NAFLD	UBA1066	Simple mode	20	0.659817	0.605793	0.289698	1.93444	0.590056	6.34185
NAFLD	UBA1066	Weighted mode	20	0.68717	0.614358	0.277289	1.98808	0.596323	6.62807
NAFLD	UBA7182	MR Egger	19	-0.163861	0.453677	0.722411	0.84886	0.348866	2.06544
NAFLD	UBA7182	Weighted median	19	-0.430061	0.26516	0.104826	0.650469	0.386828	1.09379
NAFLD	UBA7182	Inverse variance weighted	19	-0.438911	0.188443	0.0198518	0.644738	0.445633	0.932803	0.908263
NAFLD	UBA7182	Simple mode	19	-0.832703	0.49795	0.111764	0.434872	0.163869	1.15405
NAFLD	UBA7182	Weighted mode	19	-0.832703	0.511563	0.120952	0.434872	0.159555	1.18526
NAFLD	UBA7703	MR Egger	14	0.0291776	0.613025	0.962821	1.02961	0.309638	3.42365
NAFLD	UBA7703	Weighted median	14	0.653306	0.319133	0.0406453	1.92188	1.0282	3.59235
NAFLD	UBA7703	Inverse variance weighted	14	0.502469	0.244517	0.039884	1.6528	1.02349	2.66905	0.908263
NAFLD	UBA7703	Simple mode	14	0.847927	0.684012	0.237022	2.3348	0.610952	8.92263
NAFLD	UBA7703	Weighted mode	14	0.811519	0.64731	0.232036	2.25132	0.633048	8.00645

## Sheet: TableS2
Table S2 Sensitive analysis of the association between identified bacterial traits and NAFLD
		Pleiotropy				Heterogenenity						MR steiger directionality
Outcome	Exposure	MR_PRESSO_Global_Pval	MR_egger_intercept	MR_egger_se	MR_egger_Pval	IVW_Q	IVW_Q_df	IVW_Q_pval	MR_egger_Q	MR_egger_Q_df	MR_egger_Q_pval	Correct_causal_direction	Steiger_pval
NAFLD	Bacteroides sp003545565	0.82	0.00308253	0.0235651	0.898288	7.89246	11	0.722903	7.90957	12	0.792156	TRUE	2.52e-61
NAFLD	CAG-110	0.333	0.00660612	0.0269438	0.809874	17.0491	14	0.253573	17.1223	15	0.311608	TRUE	3.09e-73
NAFLD	CAG-145	0.539	-0.00701347	0.0264459	0.797561	8.03455	8	0.430103	8.10518	9	0.523582	TRUE	1.56e-51
NAFLD	CAG-83 sp002392625	0.679	-0.0224609	0.0177374	0.222481	13.4725	17	0.704029	15.076	18	0.656743	TRUE	1.19e-92
NAFLD	Clostridium I	0.123	0.00998885	0.0276589	0.724832	17.9097	11	0.0836995	18.1221	12	0.112034	TRUE	4.18e-58
NAFLD	Faecalicatena sp000364245	0.355	-0.0561156	0.0276776	0.0675439	9.42602	11	0.582631	13.5367	12	0.331269	TRUE	1.91e-61
NAFLD	Fimbriimonadia	0.353	0.0148049	0.0190933	0.446361	24.0542	22	0.344397	24.7115	23	0.365328	TRUE	3.06e-116
NAFLD	Halarcobacter	0.218	0.0247268	0.025796	0.356701	15.5367	12	0.213388	16.7263	13	0.212118	TRUE	1.39e-68
NAFLD	Kandleria vitulina	0.606	-0.0262525	0.0253468	0.317887	12.1858	14	0.591382	13.2586	15	0.582334	TRUE	2.43e-77
NAFLD	Klebsiella pneumoniae	0.699	0.0348123	0.0197328	0.0875545	24.7231	31	0.779965	27.8355	32	0.677474	TRUE	4.45e-171
NAFLD	Lactobacillus B salivarius	0.607	0.018222	0.0167742	0.287311	23.855	26	0.584257	25.0351	27	0.572497	TRUE	3.81e-141
NAFLD	Leptospirae	0.635	-0.0131316	0.0164826	0.433129	23.3414	25	0.557634	23.9762	26	0.577329	TRUE	1.61e-127
NAFLD	Phocea massiliensis	0.751	0.000264684	0.0258208	0.991977	10.6537	13	0.639807	10.6538	14	0.712996	TRUE	2.91e-78
NAFLD	Syntrophomonadia	0.805	0.0202211	0.0199748	0.326443	10.9237	16	0.814167	11.9486	17	0.803242	TRUE	7.46e-89
NAFLD	Treponema D	0.191	-0.0272784	0.0150567	0.0731246	106.272	97	0.244128	109.868	98	0.1941	TRUE	0
NAFLD	Treponemataceae	0.242	-0.0251696	0.0137127	0.0693461	108.285	102	0.316403	111.862	103	0.258912	TRUE	0
NAFLD	UBA1066	0.921	0.0023713	0.0178065	0.895536	11.1652	18	0.887215	11.1829	19	0.917532	TRUE	3.13e-102
NAFLD	UBA7182	0.755	-0.0126049	0.0189125	0.514047	13.3501	17	0.712451	13.7943	18	0.742398	TRUE	1.28e-91
NAFLD	UBA7703	0.305	0.0191329	0.0226762	0.415316	13.9677	12	0.302777	14.7963	13	0.32024	TRUE	2.07e-66

## Sheet: TableS3
Table S3 Casual effects of MR analysis between NAFLD and identified bacterial traits
Outcome	Exposure	Method	nSNP	Beta	SE	pval	OR	OR_lci95	OR_uci95
Bacteroides sp003545565	NAFLD	MR Egger	5	-0.0442005	0.057137	0.49554	0.956762	0.855397	1.07014
Bacteroides sp003545565	NAFLD	Weighted median	5	-0.00835687	0.0256646	0.744713	0.991678	0.943028	1.04284
Bacteroides sp003545565	NAFLD	Inverse variance weighted	5	-0.00894998	0.0225305	0.691191	0.99109	0.948276	1.03584
Bacteroides sp003545565	NAFLD	Simple mode	5	0.00372313	0.0373922	0.925477	1.00373	0.932799	1.08005
Bacteroides sp003545565	NAFLD	Weighted mode	5	-0.0094873	0.0314211	0.777745	0.990558	0.931394	1.05348
CAG-110	NAFLD	MR Egger	5	0.0354691	0.0851896	0.705145	1.03611	0.876777	1.22439
CAG-110	NAFLD	Weighted median	5	-0.0213532	0.0292795	0.465826	0.978873	0.924279	1.03669
CAG-110	NAFLD	Inverse variance weighted	5	-0.0244559	0.031806	0.441948	0.975841	0.916865	1.03861
CAG-110	NAFLD	Simple mode	5	-0.0316376	0.0441081	0.512861	0.968858	0.888617	1.05634
CAG-110	NAFLD	Weighted mode	5	-0.0244476	0.0336041	0.507207	0.975849	0.913646	1.04229
CAG-145	NAFLD	MR Egger	5	0.102842	0.0867829	0.321322	1.10832	0.934959	1.31382
CAG-145	NAFLD	Weighted median	5	0.0136477	0.0228816	0.550876	1.01374	0.969282	1.06024
CAG-145	NAFLD	Inverse variance weighted	5	0.0075602	0.0360023	0.833674	1.00759	0.938939	1.08126
CAG-145	NAFLD	Simple mode	5	-0.026318	0.0475704	0.609562	0.974025	0.887314	1.06921
CAG-145	NAFLD	Weighted mode	5	0.0155932	0.0245796	0.560293	1.01572	0.967942	1.06585
CAG-83 sp002392625	NAFLD	MR Egger	5	0.0663652	0.0512062	0.285662	1.06862	0.966572	1.18143
CAG-83 sp002392625	NAFLD	Weighted median	5	0.00298753	0.0193329	0.877191	1.00299	0.965697	1.04173
CAG-83 sp002392625	NAFLD	Inverse variance weighted	5	-0.0104668	0.0240314	0.663165	0.989588	0.944057	1.03731
CAG-83 sp002392625	NAFLD	Simple mode	5	-0.0140652	0.0304995	0.668644	0.986033	0.928816	1.04677
CAG-83 sp002392625	NAFLD	Weighted mode	5	0.0060884	0.0194498	0.769899	1.00611	0.968474	1.0452
Clostridium I	NAFLD	MR Egger	5	-0.0178928	0.0349498	0.643985	0.982266	0.917232	1.05191
Clostridium I	NAFLD	Weighted median	5	0.00567863	0.0119667	0.635119	1.00569	0.982381	1.02956
Clostridium I	NAFLD	Inverse variance weighted	5	0.000284729	0.0125561	0.981908	1.00028	0.975968	1.02521
Clostridium I	NAFLD	Simple mode	5	0.0126078	0.0198053	0.559	1.01269	0.97413	1.05277
Clostridium I	NAFLD	Weighted mode	5	0.00650985	0.0142289	0.671054	1.00653	0.978848	1.035
Faecalicatena sp000364245	NAFLD	MR Egger	5	-0.0135778	0.0679471	0.854393	0.986514	0.863506	1.12704
Faecalicatena sp000364245	NAFLD	Weighted median	5	0.004558	0.0137112	0.739566	1.00457	0.977931	1.03193
Faecalicatena sp000364245	NAFLD	Inverse variance weighted	5	0.00600786	0.023581	0.798896	1.00603	0.960587	1.05361
Faecalicatena sp000364245	NAFLD	Simple mode	5	0.0092906	0.0347822	0.802592	1.00933	0.942817	1.08054
Faecalicatena sp000364245	NAFLD	Weighted mode	5	0.00479152	0.015776	0.776482	1.0048	0.974209	1.03636
Fimbriimonadia	NAFLD	MR Egger	5	0.0407181	0.0313795	0.285189	1.04156	0.979429	1.10763
Fimbriimonadia	NAFLD	Weighted median	5	-0.00179336	0.00893358	0.840899	0.998208	0.980882	1.01584
Fimbriimonadia	NAFLD	Inverse variance weighted	5	-0.0055848	0.0146123	0.702315	0.994431	0.966354	1.02332
Fimbriimonadia	NAFLD	Simple mode	5	-0.0365326	0.0251065	0.219335	0.964127	0.917832	1.01276
Fimbriimonadia	NAFLD	Weighted mode	5	0.00126432	0.0102737	0.907992	1.00127	0.981305	1.02163
Halarcobacter	NAFLD	MR Egger	5	0.0444296	0.0341996	0.28473	1.04543	0.977652	1.11791
Halarcobacter	NAFLD	Weighted median	5	0.023778	0.0150925	0.115144	1.02406	0.994214	1.05481
Halarcobacter	NAFLD	Inverse variance weighted	5	0.0117533	0.0136215	0.388221	1.01182	0.985166	1.0392
Halarcobacter	NAFLD	Simple mode	5	0.0221393	0.0311428	0.516404	1.02239	0.961846	1.08674
Halarcobacter	NAFLD	Weighted mode	5	0.0296847	0.0166535	0.149252	1.03013	0.997048	1.06431
Kandleria vitulina	NAFLD	MR Egger	5	-0.0287119	0.0604352	0.667172	0.971696	0.863152	1.09389
Kandleria vitulina	NAFLD	Weighted median	5	0.0216593	0.0214783	0.313251	1.0219	0.979769	1.06583
Kandleria vitulina	NAFLD	Inverse variance weighted	5	0.0126491	0.0224653	0.5734	1.01273	0.969104	1.05832
Kandleria vitulina	NAFLD	Simple mode	5	0.0452761	0.0377415	0.296478	1.04632	0.971711	1.12665
Kandleria vitulina	NAFLD	Weighted mode	5	0.0241075	0.0251093	0.391372	1.0244	0.975206	1.07608
Klebsiella pneumoniae	NAFLD	MR Egger	5	-0.0138161	0.0697346	0.855613	0.986279	0.860281	1.13073
Klebsiella pneumoniae	NAFLD	Weighted median	5	0.0149546	0.0222783	0.502052	1.01507	0.971697	1.06037
Klebsiella pneumoniae	NAFLD	Inverse variance weighted	5	0.0251742	0.0252404	0.318583	1.02549	0.975996	1.0775
Klebsiella pneumoniae	NAFLD	Simple mode	5	-0.000943554	0.0314445	0.977499	0.999057	0.939343	1.06257
Klebsiella pneumoniae	NAFLD	Weighted mode	5	0.0124807	0.0245082	0.637387	1.01256	0.965069	1.06239
Lactobacillus B salivarius	NAFLD	MR Egger	5	0.0053222	0.0740924	0.947256	1.00534	0.869446	1.16247
Lactobacillus B salivarius	NAFLD	Weighted median	5	-0.00770193	0.0178321	0.665805	0.992328	0.958244	1.02762
Lactobacillus B salivarius	NAFLD	Inverse variance weighted	5	-0.0108481	0.0255388	0.671006	0.989211	0.940913	1.03999
Lactobacillus B salivarius	NAFLD	Simple mode	5	-0.0479615	0.0380043	0.275519	0.953171	0.88475	1.02688
Lactobacillus B salivarius	NAFLD	Weighted mode	5	-0.00891432	0.0194465	0.670463	0.991125	0.954059	1.02963
Leptospirae	NAFLD	MR Egger	5	-0.0183268	0.0162842	0.342314	0.98184	0.950998	1.01368
Leptospirae	NAFLD	Weighted median	5	0.000619643	0.00611773	0.919323	1.00062	0.988693	1.01269
Leptospirae	NAFLD	Inverse variance weighted	5	-0.000671501	0.00672842	0.920503	0.999329	0.986236	1.01259
Leptospirae	NAFLD	Simple mode	5	0.0170248	0.0122294	0.236291	1.01717	0.993079	1.04185
Leptospirae	NAFLD	Weighted mode	5	-0.00152703	0.00722101	0.842857	0.998474	0.984442	1.01271
Phocea massiliensis	NAFLD	MR Egger	5	-0.0374937	0.045492	0.470251	0.9632	0.881035	1.05303
Phocea massiliensis	NAFLD	Weighted median	5	0.0077493	0.0189722	0.682939	1.00778	0.970993	1.04596
Phocea massiliensis	NAFLD	Inverse variance weighted	5	0.0102066	0.0186032	0.583245	1.01026	0.974086	1.04777
Phocea massiliensis	NAFLD	Simple mode	5	0.0369768	0.0363546	0.366617	1.03767	0.966303	1.11431
Phocea massiliensis	NAFLD	Weighted mode	5	-0.00709624	0.0205553	0.747314	0.992929	0.95372	1.03375
Syntrophomonadia	NAFLD	MR Egger	5	0.00445034	0.0133028	0.759995	1.00446	0.978609	1.03099
Syntrophomonadia	NAFLD	Weighted median	5	0.000257323	0.00617429	0.966757	1.00026	0.988226	1.01244
Syntrophomonadia	NAFLD	Inverse variance weighted	5	8.20281e-05	0.00524561	0.987524	1.00008	0.989852	1.01042
Syntrophomonadia	NAFLD	Simple mode	5	0.00504402	0.00932728	0.617365	1.00506	0.98685	1.0236
Syntrophomonadia	NAFLD	Weighted mode	5	6.89324e-05	0.00719154	0.992811	1.00007	0.986071	1.01427
Treponema D	NAFLD	MR Egger	5	0.00550701	0.0217705	0.816644	1.00552	0.963519	1.04936
Treponema D	NAFLD	Weighted median	5	-0.00977575	0.0094508	0.300957	0.990272	0.972097	1.00879
Treponema D	NAFLD	Inverse variance weighted	5	-0.0087581	0.00858458	0.307628	0.99128	0.974741	1.0081
Treponema D	NAFLD	Simple mode	5	-0.0161334	0.0144322	0.326224	0.983996	0.956552	1.01223
Treponema D	NAFLD	Weighted mode	5	-0.00283304	0.0103895	0.798595	0.997171	0.977071	1.01768
Treponemataceae	NAFLD	MR Egger	5	-0.0014059	0.0177243	0.941772	0.998595	0.9645	1.0339
Treponemataceae	NAFLD	Weighted median	5	-0.00404066	0.00813851	0.619551	0.995967	0.980206	1.01198
Treponemataceae	NAFLD	Inverse variance weighted	5	-0.00441609	0.00698908	0.527481	0.995594	0.982048	1.00933
Treponemataceae	NAFLD	Simple mode	5	-0.00530595	0.0107363	0.64707	0.994708	0.973995	1.01586
Treponemataceae	NAFLD	Weighted mode	5	-0.00340869	0.00902628	0.724881	0.996597	0.979121	1.01439
UBA1066	NAFLD	MR Egger	5	-0.0043763	0.0203041	0.84317	0.995633	0.956789	1.03605
UBA1066	NAFLD	Weighted median	5	-0.00279216	0.00906248	0.758005	0.997212	0.979655	1.01508
UBA1066	NAFLD	Inverse variance weighted	5	-0.00232195	0.00800657	0.771812	0.997681	0.982146	1.01346
UBA1066	NAFLD	Simple mode	5	-0.00736947	0.0133686	0.610804	0.992658	0.966985	1.01901
UBA1066	NAFLD	Weighted mode	5	-0.00350402	0.0104976	0.755301	0.996502	0.976208	1.01722
UBA7182	NAFLD	MR Egger	5	-0.0628007	0.0294993	0.123141	0.939131	0.886371	0.99503
UBA7182	NAFLD	Weighted median	5	0.00457666	0.0146704	0.755067	1.00459	0.976113	1.03389
UBA7182	NAFLD	Inverse variance weighted	5	0.00422907	0.0164767	0.797434	1.00424	0.972325	1.0372
UBA7182	NAFLD	Simple mode	5	0.0362342	0.0311416	0.30929	1.0369	0.975502	1.10216
UBA7182	NAFLD	Weighted mode	5	-0.0204866	0.016131	0.272931	0.979722	0.949231	1.01119
UBA7703	NAFLD	MR Egger	5	0.0160758	0.0282892	0.609607	1.01621	0.961394	1.07414
UBA7703	NAFLD	Weighted median	5	0.00256679	0.0128847	0.842097	1.00257	0.977568	1.02821
UBA7703	NAFLD	Inverse variance weighted	5	0.00755719	0.011155	0.498107	1.00759	0.985795	1.02986
UBA7703	NAFLD	Simple mode	5	-0.000498932	0.0211113	0.982277	0.999501	0.958988	1.04173
UBA7703	NAFLD	Weighted mode	5	0.00198777	0.0150883	0.901549	1.00199	0.972792	1.03206

## Sheet: TableS4
Table S4 Sensitive analysis of the association between NAFLD and identified bacterial traits
		Pleiotropy				Heterogenenity
Outcome	Exposure	MR_PRESSO_Global_Pval	MR_egger_intercept	MR_egger_se	MR_egger_Pval	IVW_Q	IVW_Q_df	IVW_Q_pval	MR_egger_Q	MR_egger_Q_df	MR_egger_Q_pval
Bacteroides sp003545565	NAFLD	0.701	0.0109718	0.016343	0.550069	2.23679	3	0.524738	2.6875	4	0.611404
CAG-110	NAFLD	0.297	-0.0186514	0.0243665	0.499712	5.52017	3	0.137437	6.59829	4	0.158702
CAG-145	NAFLD	0.039	-0.0296565	0.0248226	0.318033	9.69608	3	0.0213344	14.3095	4	0.00637016
CAG-83 sp002392625	NAFLD	0.198	-0.023913	0.0146459	0.201028	4.47965	3	0.214113	8.46033	4	0.0760989
Clostridium I	NAFLD	0.301	0.00565774	0.00999665	0.610988	5.46286	3	0.140877	6.04614	4	0.195729
Faecalicatena sp000364245	NAFLD	0.02	0.00609595	0.0194346	0.774321	16.9591	3	0.000720569	17.5153	4	0.00153446
Fimbriimonadia	NAFLD	0.039	-0.0144112	0.0089751	0.206692	8.49422	3	0.0368292	15.7942	4	0.00330808
Halarcobacter	NAFLD	0.365	-0.0101705	0.00978215	0.374908	3.46886	3	0.324823	4.71879	4	0.317387
Kandleria vitulina	NAFLD	0.3	0.012874	0.0172868	0.510467	5.42963	3	0.142909	6.43343	4	0.169034
Klebsiella pneumoniae	NAFLD	0.282	0.0121356	0.0199461	0.58588	5.99226	3	0.111988	6.73166	4	0.150767
Lactobacillus B salivarius	NAFLD	0.124	-0.00503268	0.0211913	0.827573	11.338	3	0.0100319	11.5511	4	0.0210209
Leptospirae	NAFLD	0.202	0.00549503	0.00465762	0.323118	4.91804	3	0.177898	7.19988	4	0.125695
Phocea massiliensis	NAFLD	0.315	0.014847	0.0130123	0.336704	3.75268	3	0.289439	5.38119	4	0.250372
Syntrophomonadia	NAFLD	0.714	-0.00135962	0.00380497	0.744505	2.2991	3	0.512693	2.42678	4	0.657792
Treponema D	NAFLD	0.907	-0.00443993	0.0062269	0.527289	0.0836623	3	0.993723	0.592067	4	0.963941
Treponemataceae	NAFLD	0.993	-0.000936908	0.0050696	0.865167	0.195364	3	0.978334	0.229519	4	0.993898
UBA1066	NAFLD	0.852	0.000639416	0.00580754	0.919281	1.89742	3	0.593968	1.90954	4	0.752392
UBA7182	NAFLD	0.225	0.0208627	0.0084376	0.0898575	1.91182	3	0.590909	8.02554	4	0.0906471
UBA7703	NAFLD	0.745	-0.0026514	0.00809151	0.764692	2.04968	3	0.562159	2.15705	4	0.706899

## Sheet: TableS5
Table S5 Casual effects of MR analysis between protein-to-protein ratio and NAFLD
Outcome	Exposure	Method	nSNP	Beta	SE	pval	OR	OR_lci95	OR_uci95	FDR
NAFLD	ABHD14B/STAMBP	MR Egger	7	0.16947	0.145281	0.296021	1.18468	0.891115	1.57495
NAFLD	ABHD14B/STAMBP	Weighted median	7	0.191957	0.127523	0.132253	1.21162	0.943661	1.55566
NAFLD	ABHD14B/STAMBP	Inverse variance weighted	7	0.219528	0.1052	0.0369095	1.24549	1.01342	1.53069	0.832459
NAFLD	ABHD14B/STAMBP	Simple mode	7	0.123337	0.212111	0.582092	1.13127	0.74647	1.71442
NAFLD	ABHD14B/STAMBP	Weighted mode	7	0.168505	0.135508	0.260063	1.18353	0.907474	1.54357
NAFLD	AK1/DNPH1	MR Egger	8	-0.0849377	0.0864583	0.363836	0.91857	0.775385	1.0882
NAFLD	AK1/DNPH1	Weighted median	8	-0.126416	0.0684931	0.0649402	0.881248	0.770541	1.00786
NAFLD	AK1/DNPH1	Inverse variance weighted	8	-0.141577	0.0649932	0.0293807	0.867988	0.764171	0.98591	0.832459
NAFLD	AK1/DNPH1	Simple mode	8	-0.122355	0.185257	0.530082	0.884834	0.615415	1.2722
NAFLD	AK1/DNPH1	Weighted mode	8	-0.122355	0.0699774	0.123864	0.884834	0.771429	1.01491
NAFLD	ANGPT1/PDGFA	MR Egger	32	0.304328	0.13464	0.0312193	1.35571	1.04126	1.76513
NAFLD	ANGPT1/PDGFA	Weighted median	32	0.220088	0.0967382	0.0229004	1.24619	1.03095	1.50636
NAFLD	ANGPT1/PDGFA	Inverse variance weighted	32	0.149741	0.0616357	0.0151219	1.16153	1.02936	1.31068	0.821644
NAFLD	ANGPT1/PDGFA	Simple mode	32	-0.0346556	0.163544	0.833569	0.965938	0.701032	1.33095
NAFLD	ANGPT1/PDGFA	Weighted mode	32	0.228567	0.0981858	0.0266167	1.2568	1.03678	1.5235
NAFLD	ANGPT1/PDGFB	MR Egger	25	0.0856806	0.050814	0.105285	1.08946	0.986181	1.20355
NAFLD	ANGPT1/PDGFB	Weighted median	25	0.0966923	0.0415598	0.0199877	1.10152	1.01535	1.195
NAFLD	ANGPT1/PDGFB	Inverse variance weighted	25	0.108058	0.0389311	0.00550957	1.11411	1.03226	1.20245	0.816373
NAFLD	ANGPT1/PDGFB	Simple mode	25	0.194059	0.122691	0.126812	1.21417	0.954645	1.54424
NAFLD	ANGPT1/PDGFB	Weighted mode	25	0.101517	0.0409639	0.0206297	1.10685	1.02145	1.19938
NAFLD	ANXA11/DAPP1	MR Egger	4	0.352962	0.274604	0.327412	1.42328	0.830887	2.43802
NAFLD	ANXA11/DAPP1	Weighted median	4	0.355786	0.147205	0.0156513	1.4273	1.06958	1.90467
NAFLD	ANXA11/DAPP1	Inverse variance weighted	4	0.367605	0.138337	0.00787673	1.44427	1.10127	1.8941	0.816373
NAFLD	ANXA11/DAPP1	Simple mode	4	0.276153	0.267674	0.378111	1.31805	0.779979	2.22731
NAFLD	ANXA11/DAPP1	Weighted mode	4	0.354793	0.143649	0.0900754	1.42589	1.07599	1.88956
NAFLD	ANXA3/ANXA4	MR Egger	12	-0.0224743	0.175625	0.900712	0.977776	0.693018	1.37954
NAFLD	ANXA3/ANXA4	Weighted median	12	-0.17611	0.111198	0.11325	0.838525	0.674314	1.04273
NAFLD	ANXA3/ANXA4	Inverse variance weighted	12	-0.194454	0.093023	0.036583	0.823284	0.686067	0.987944	0.832459
NAFLD	ANXA3/ANXA4	Simple mode	12	-0.599131	0.234511	0.026765	0.549289	0.346881	0.869803
NAFLD	ANXA3/ANXA4	Weighted mode	12	-0.10317	0.100668	0.327438	0.901973	0.740464	1.09871
NAFLD	APBB1IP/NCF2	MR Egger	9	0.109592	0.273107	0.700182	1.11582	0.653314	1.90576
NAFLD	APBB1IP/NCF2	Weighted median	9	0.343743	0.144348	0.0172491	1.41022	1.06271	1.87136
NAFLD	APBB1IP/NCF2	Inverse variance weighted	9	0.272006	0.112948	0.0160296	1.31259	1.05193	1.63785	0.821644
NAFLD	APBB1IP/NCF2	Simple mode	9	0.359096	0.236844	0.167946	1.43203	0.900219	2.27803
NAFLD	APBB1IP/NCF2	Weighted mode	9	0.359096	0.16385	0.0597707	1.43203	1.03868	1.97436
NAFLD	APP/PDGFA	MR Egger	32	0.151422	0.0986176	0.135154	1.16349	0.958996	1.41158
NAFLD	APP/PDGFA	Weighted median	32	0.163565	0.07631	0.0320792	1.1777	1.0141	1.3677
NAFLD	APP/PDGFA	Inverse variance weighted	32	0.169488	0.0529704	0.00137581	1.1847	1.06787	1.31431	0.816373
NAFLD	APP/PDGFA	Simple mode	32	0.220861	0.112873	0.0594394	1.24715	0.99963	1.55596
NAFLD	APP/PDGFA	Weighted mode	32	0.175183	0.0768432	0.0296581	1.19146	1.02487	1.38513
NAFLD	ARHGEF12/IRAK4	MR Egger	3	0.634804	0.406949	0.362915	1.88665	0.849748	4.18884
NAFLD	ARHGEF12/IRAK4	Weighted median	3	0.449283	0.242654	0.0640925	1.56719	0.974024	2.52158
NAFLD	ARHGEF12/IRAK4	Inverse variance weighted	3	0.481643	0.21906	0.0279005	1.61873	1.05368	2.48681	0.832459
NAFLD	ARHGEF12/IRAK4	Simple mode	3	0.269076	0.34382	0.515808	1.30875	0.667103	2.56758
NAFLD	ARHGEF12/IRAK4	Weighted mode	3	0.603666	0.263108	0.148722	1.82881	1.09196	3.06289
NAFLD	ARSA/DPP7	MR Egger	11	-0.230051	0.0918731	0.0336397	0.794493	0.663569	0.951248
NAFLD	ARSA/DPP7	Weighted median	11	-0.147898	0.072907	0.0425009	0.862519	0.747669	0.995012
NAFLD	ARSA/DPP7	Inverse variance weighted	11	-0.127565	0.0621131	0.0400002	0.880237	0.779341	0.994194	0.832459
NAFLD	ARSA/DPP7	Simple mode	11	-0.156214	0.107739	0.177708	0.855376	0.692545	1.05649
NAFLD	ARSA/DPP7	Weighted mode	11	-0.156214	0.0751132	0.0642292	0.855376	0.738278	0.991049
NAFLD	ATG4A/PPME1	MR Egger	7	0.036661	0.373514	0.925625	1.03734	0.498862	2.15706
NAFLD	ATG4A/PPME1	Weighted median	7	-0.313669	0.179394	0.0803782	0.730761	0.514129	1.03867
NAFLD	ATG4A/PPME1	Inverse variance weighted	7	-0.305863	0.141652	0.0308299	0.736488	0.557942	0.972169	0.832459
NAFLD	ATG4A/PPME1	Simple mode	7	-0.309873	0.224053	0.215922	0.73354	0.472831	1.138
NAFLD	ATG4A/PPME1	Weighted mode	7	-0.295335	0.200141	0.190495	0.744282	0.502775	1.1018
NAFLD	AXIN1/DAPP1	MR Egger	7	0.562699	0.26854	0.0902791	1.7554	1.03703	2.97141
NAFLD	AXIN1/DAPP1	Weighted median	7	0.278164	0.130586	0.0331621	1.3207	1.02246	1.70593
NAFLD	AXIN1/DAPP1	Inverse variance weighted	7	0.250821	0.117208	0.0323566	1.28508	1.02132	1.61696	0.832459
NAFLD	AXIN1/DAPP1	Simple mode	7	-0.146063	0.27143	0.609856	0.864103	0.507598	1.47099
NAFLD	AXIN1/DAPP1	Weighted mode	7	0.324576	0.149364	0.0727547	1.38344	1.03233	1.85397
NAFLD	AZU1/NCF2	MR Egger	13	0.215682	0.165009	0.217844	1.24071	0.897866	1.71446
NAFLD	AZU1/NCF2	Weighted median	13	0.220446	0.123379	0.0739804	1.24663	0.97885	1.58767
NAFLD	AZU1/NCF2	Inverse variance weighted	13	0.247684	0.0940926	0.00847977	1.28106	1.06531	1.5405	0.816373
NAFLD	AZU1/NCF2	Simple mode	13	0.321608	0.262935	0.244752	1.37934	0.823868	2.30934
NAFLD	AZU1/NCF2	Weighted mode	13	0.228063	0.132618	0.111149	1.25616	0.968634	1.62905
NAFLD	BCAN/DPP6	MR Egger	11	0.0986507	0.114443	0.411064	1.10368	0.881916	1.38121
NAFLD	BCAN/DPP6	Weighted median	11	0.11543	0.0760678	0.129149	1.12236	0.966898	1.30281
NAFLD	BCAN/DPP6	Inverse variance weighted	11	0.153511	0.0739608	0.0379341	1.16592	1.00858	1.3478	0.832459
NAFLD	BCAN/DPP6	Simple mode	11	-0.128469	0.203219	0.541459	0.879441	0.590505	1.30975
NAFLD	BCAN/DPP6	Weighted mode	11	0.1112	0.0751053	0.169521	1.11762	0.964634	1.29486
NAFLD	CA13/TIA1	MR Egger	10	-0.0714001	0.114065	0.548779	0.931089	0.744556	1.16435
NAFLD	CA13/TIA1	Weighted median	10	0.0757026	0.0774168	0.328144	1.07864	0.926784	1.25538
NAFLD	CA1/HMBS	Inverse variance weighted	18	0.12882	0.0635893	0.0427831	1.13749	1.00419	1.28847	0.832459
NAFLD	CA13/TIA1	Simple mode	10	0.336073	0.173526	0.0847526	1.39944	0.99597	1.96636
NAFLD	CA13/TIA1	Weighted mode	10	0.0352612	0.0796695	0.668505	1.03589	0.886131	1.21096
NAFLD	CA1/HMBS	MR Egger	18	-0.0467218	0.153974	0.765465	0.954353	0.705738	1.29055
NAFLD	CA1/HMBS	Weighted median	18	0.0391977	0.0878412	0.655428	1.03998	0.87549	1.23537
NAFLD	CA13/TIA1	Inverse variance weighted	10	0.132159	0.0647987	0.0413973	1.14129	1.00517	1.29585	0.832459
NAFLD	CA1/HMBS	Simple mode	18	0.196236	0.13191	0.155156	1.21681	0.939594	1.57583
NAFLD	CA1/HMBS	Weighted mode	18	0.0374616	0.0936139	0.694014	1.03817	0.864139	1.24725
NAFLD	CALCOCO1/CASP3	MR Egger	13	0.324954	0.122193	0.0222125	1.38397	1.08921	1.75848
NAFLD	CALCOCO1/CASP3	Weighted median	13	0.255905	0.0946446	0.00685411	1.29163	1.07294	1.5549
NAFLD	CALCOCO1/CASP3	Inverse variance weighted	13	0.179436	0.0761	0.0183791	1.19654	1.03074	1.38901	0.821644
NAFLD	CALCOCO1/CASP3	Simple mode	13	0.313095	0.201486	0.146166	1.36765	0.921441	2.02994
NAFLD	CALCOCO1/CASP3	Weighted mode	13	0.222455	0.0844717	0.0218346	1.24914	1.05854	1.47406
NAFLD	CALCOCO1/DAB2	MR Egger	9	0.345334	0.198351	0.125222	1.41246	0.957495	2.08361
NAFLD	CALCOCO1/DAB2	Weighted median	9	0.319365	0.131324	0.0150208	1.37625	1.06393	1.78026
NAFLD	CALCOCO1/DAB2	Inverse variance weighted	9	0.310726	0.108322	0.00412372	1.36442	1.10342	1.68715	0.816373
NAFLD	CALCOCO1/DAB2	Simple mode	9	0.334543	0.219124	0.165345	1.3973	0.909427	2.1469
NAFLD	CALCOCO1/DAB2	Weighted mode	9	0.325099	0.135908	0.0437154	1.38417	1.06048	1.80666
NAFLD	CALCOCO1/ERBIN	MR Egger	8	0.261442	0.206215	0.251841	1.2988	0.86698	1.9457
NAFLD	CALCOCO1/ERBIN	Weighted median	8	0.260649	0.116634	0.0254333	1.29777	1.03257	1.63109
NAFLD	CALCOCO1/ERBIN	Inverse variance weighted	8	0.228214	0.109893	0.0378292	1.25635	1.01291	1.55831	0.832459
NAFLD	CALCOCO1/ERBIN	Simple mode	8	0.468294	0.266162	0.121904	1.59727	0.948015	2.69116
NAFLD	CALCOCO1/ERBIN	Weighted mode	8	0.265666	0.120442	0.0631913	1.3043	1.03004	1.65158
NAFLD	CALCOCO1/TBC1D23	MR Egger	13	0.243421	0.0999116	0.0330347	1.27561	1.04875	1.55154
NAFLD	CALCOCO1/TBC1D23	Weighted median	13	0.154787	0.0815001	0.0575345	1.16741	0.995059	1.36961
NAFLD	CALCOCO1/TBC1D23	Inverse variance weighted	13	0.129109	0.0655776	0.0489764	1.13781	1.00058	1.29387	0.85443
NAFLD	CALCOCO1/TBC1D23	Simple mode	13	0.340931	0.193099	0.102874	1.40626	0.963154	2.05321
NAFLD	CALCOCO1/TBC1D23	Weighted mode	13	0.163361	0.0696011	0.0369059	1.17746	1.02731	1.34956
NAFLD	CALCOCO1/TJAP1	MR Egger	18	0.1929	0.0977452	0.0659672	1.21276	1.00132	1.46885
NAFLD	CALCOCO1/TJAP1	Weighted median	18	0.175056	0.0773575	0.0236388	1.19131	1.02371	1.38635
NAFLD	CALCOCO1/TJAP1	Inverse variance weighted	18	0.136253	0.0639596	0.0331474	1.14597	1.01095	1.29902	0.832459
NAFLD	CALCOCO1/TJAP1	Simple mode	18	0.216364	0.193016	0.277889	1.24155	0.850486	1.81244
NAFLD	CALCOCO1/TJAP1	Weighted mode	18	0.176183	0.0792069	0.0399606	1.19266	1.02116	1.39296
NAFLD	CALCOCO1/VPS53	MR Egger	7	0.294971	0.153902	0.113421	1.34309	0.993344	1.81597
NAFLD	CALCOCO1/VPS53	Weighted median	7	0.242003	0.107039	0.0237658	1.2738	1.03273	1.57114
NAFLD	CALCOCO1/VPS53	Inverse variance weighted	7	0.191362	0.0967284	0.0478901	1.2109	1.00178	1.46367	0.848079
NAFLD	CALCOCO1/VPS53	Simple mode	7	0.337112	0.23857	0.207355	1.4009	0.87767	2.23604
NAFLD	CALCOCO1/VPS53	Weighted mode	7	0.247948	0.11156	0.0679585	1.28139	1.02972	1.59457
NAFLD	CC2D1A/STAMBP	MR Egger	7	0.165513	0.20307	0.452102	1.18	0.792547	1.75686
NAFLD	CC2D1A/STAMBP	Weighted median	7	0.492213	0.169647	0.003715	1.63593	1.17317	2.28124
NAFLD	CC2D1A/STAMBP	Inverse variance weighted	7	0.372089	0.130082	0.00423093	1.45076	1.12426	1.87208	0.816373
NAFLD	CC2D1A/STAMBP	Simple mode	7	0.49571	0.279863	0.126903	1.64166	0.948549	2.84124
NAFLD	CC2D1A/STAMBP	Weighted mode	7	0.49571	0.216089	0.0616046	1.64166	1.07484	2.50739
NAFLD	CCL22/PDGFB	MR Egger	36	0.261884	0.118602	0.0340836	1.29938	1.02986	1.63942
NAFLD	CCL22/PDGFB	Weighted median	36	0.213774	0.0920161	0.0201668	1.23834	1.03399	1.48309
NAFLD	CCL22/PDGFB	Inverse variance weighted	36	0.128195	0.0607134	0.0347309	1.13678	1.00924	1.28043	0.832459
NAFLD	CCL22/PDGFB	Simple mode	36	0.192789	0.148208	0.201825	1.21263	0.906923	1.62138
NAFLD	CCL22/PDGFB	Weighted mode	36	0.24327	0.0969564	0.0168864	1.27541	1.05468	1.54235
NAFLD	CCL25/PRSS27	MR Egger	22	0.0875518	0.044489	0.0630961	1.0915	1.00035	1.19095
NAFLD	CCL25/PRSS27	Weighted median	22	0.0819417	0.0403443	0.042249	1.08539	1.00287	1.1747
NAFLD	CCL25/PRSS27	Inverse variance weighted	22	0.0714197	0.0325095	0.0280282	1.07403	1.00773	1.1447	0.832459
NAFLD	CCL25/PRSS27	Simple mode	22	0.112438	0.0908547	0.229539	1.119	0.936471	1.33711
NAFLD	CCL25/PRSS27	Weighted mode	22	0.079796	0.0317489	0.0201873	1.08307	1.01772	1.1526
NAFLD	CD300C/LRRC25	MR Egger	19	-0.0994352	0.075064	0.202813	0.905349	0.781484	1.04885
NAFLD	CD300C/LRRC25	Weighted median	19	-0.160681	0.0577755	0.00541698	0.851564	0.760392	0.953667
NAFLD	CD300C/LRRC25	Inverse variance weighted	19	-0.104725	0.041692	0.0120096	0.900573	0.829908	0.977254	0.816373
NAFLD	CD300C/LRRC25	Simple mode	19	-0.145894	0.0844203	0.101071	0.864249	0.732452	1.01976
NAFLD	CD300C/LRRC25	Weighted mode	19	-0.124656	0.0598094	0.0516602	0.8828	0.785148	0.992598
NAFLD	CD300E/TNFRSF1B	MR Egger	24	-0.270062	0.136217	0.0600375	0.763332	0.584472	0.996927
NAFLD	CD300E/TNFRSF1B	Weighted median	24	-0.210175	0.112021	0.0606265	0.810442	0.65068	1.00943
NAFLD	CD300E/TNFRSF1B	Inverse variance weighted	24	-0.219708	0.0847651	0.00954302	0.802753	0.679874	0.947841	0.816373
NAFLD	CD300E/TNFRSF1B	Simple mode	24	-0.142073	0.212447	0.510315	0.867558	0.572084	1.31564
NAFLD	CD300E/TNFRSF1B	Weighted mode	24	-0.149983	0.114867	0.204558	0.860722	0.687206	1.07805
NAFLD	CD40LG/TNFSF14	MR Egger	17	0.198576	0.0833703	0.0309008	1.21966	1.0358	1.43617
NAFLD	CD40LG/TNFSF14	Weighted median	17	0.202571	0.0776161	0.00905673	1.22455	1.05174	1.42575
NAFLD	CD40LG/TNFSF14	Inverse variance weighted	17	0.144959	0.0600754	0.0158238	1.15599	1.02758	1.30045	0.821644
NAFLD	CD40LG/TNFSF14	Simple mode	17	0.122657	0.17471	0.492727	1.1305	0.8027	1.59216
NAFLD	CD40LG/TNFSF14	Weighted mode	17	0.20051	0.0712824	0.012504	1.22203	1.06268	1.40526
NAFLD	CD48/ITGB7	MR Egger	20	-0.167392	0.0773814	0.0442257	0.845868	0.726832	0.984398
NAFLD	CD48/ITGB7	Weighted median	20	-0.112401	0.0626777	0.0729224	0.893686	0.790374	1.0105
NAFLD	CD48/ITGB7	Inverse variance weighted	20	-0.106321	0.0461839	0.0213289	0.899136	0.821321	0.984324	0.831719
NAFLD	CD48/ITGB7	Simple mode	20	-0.124628	0.114426	0.289706	0.882825	0.705461	1.10478
NAFLD	CD48/ITGB7	Weighted mode	20	-0.103876	0.0613828	0.10693	0.901337	0.799166	1.01657
NAFLD	CD55/CDH1	MR Egger	17	0.134933	0.0496852	0.0159468	1.14446	1.03826	1.26152
NAFLD	CD55/CDH1	Weighted median	17	0.0909213	0.0443746	0.040467	1.09518	1.00395	1.1947
NAFLD	CD55/CDH1	Inverse variance weighted	17	0.0917666	0.0355835	0.00991123	1.09611	1.02227	1.17528	0.816373
NAFLD	CD55/CDH1	Simple mode	17	0.120038	0.0885232	0.193928	1.12754	0.947937	1.34117
NAFLD	CD55/CDH1	Weighted mode	17	0.0929349	0.0387937	0.0291725	1.09739	1.01704	1.18409
NAFLD	CD58/LTBR	MR Egger	22	0.14928	0.0647328	0.0319411	1.161	1.02266	1.31805
NAFLD	CD58/LTBR	Weighted median	22	0.107471	0.0721486	0.136333	1.11346	0.96663	1.28259
NAFLD	CD58/LTBR	Inverse variance weighted	22	0.0957302	0.0479824	0.0460305	1.10046	1.00169	1.20898	0.836321
NAFLD	CD58/LTBR	Simple mode	22	0.129884	0.132979	0.339824	1.1387	0.877433	1.47775
NAFLD	CD58/LTBR	Weighted mode	22	0.11785	0.0586132	0.0573786	1.12508	1.00297	1.26204
NAFLD	CD58/SIRPB1	MR Egger	14	0.0858948	0.0725359	0.259271	1.08969	0.945279	1.25617
NAFLD	CD58/SIRPB1	Weighted median	14	0.106347	0.0647505	0.100505	1.11221	0.979646	1.26271
NAFLD	CD58/SIRPB1	Inverse variance weighted	14	0.118503	0.0569654	0.0375013	1.12581	1.00687	1.2588	0.832459
NAFLD	CD58/SIRPB1	Simple mode	14	0.340034	0.195009	0.104797	1.405	0.958694	2.05906
NAFLD	CD58/SIRPB1	Weighted mode	14	0.103418	0.0670893	0.147178	1.10895	0.972314	1.2648
NAFLD	CD59/SCARB2	MR Egger	10	0.144207	0.121776	0.270324	1.15512	0.909851	1.46651
NAFLD	CD59/SCARB2	Weighted median	10	0.150466	0.0861549	0.0807304	1.16238	0.981771	1.37621
NAFLD	CD59/SCARB2	Inverse variance weighted	10	0.149881	0.0687044	0.0291436	1.1617	1.01534	1.32915	0.832459
NAFLD	CD59/SCARB2	Simple mode	10	0.142242	0.127057	0.291905	1.15286	0.898716	1.47886
NAFLD	CD59/SCARB2	Weighted mode	10	0.119875	0.0792346	0.164594	1.12736	0.965196	1.31676
NAFLD	CD69/PTPN6	MR Egger	14	-0.238108	0.219358	0.299036	0.788117	0.512707	1.21147
NAFLD	CD69/PTPN6	Weighted median	14	-0.208735	0.114435	0.0681452	0.811611	0.648543	1.01568
NAFLD	CD69/PTPN6	Inverse variance weighted	14	-0.219335	0.108243	0.0427332	0.803053	0.64954	0.992848	0.832459
NAFLD	CD69/PTPN6	Simple mode	14	-0.241993	0.179203	0.199933	0.785061	0.552539	1.11544
NAFLD	CD69/PTPN6	Weighted mode	14	-0.226711	0.114871	0.0700687	0.797151	0.636444	0.998438
NAFLD	CD74/DLL1	MR Egger	18	-0.000841145	0.129466	0.994896	0.999159	0.77523	1.28777
NAFLD	CD74/DLL1	Weighted median	18	-0.0382449	0.0890067	0.667424	0.962477	0.8084	1.14592
NAFLD	CD74/DLL1	Inverse variance weighted	18	-0.139011	0.0653029	0.0332785	0.870219	0.76567	0.989043	0.832459
NAFLD	CD74/DLL1	Simple mode	18	-0.0465257	0.132013	0.728845	0.95454	0.736924	1.23642
NAFLD	CD74/DLL1	Weighted mode	18	-0.0347846	0.0892267	0.701492	0.965813	0.810853	1.15039
NAFLD	CD79B/FCRL1	MR Egger	24	-0.134175	0.081977	0.115912	0.874437	0.744644	1.02685
NAFLD	CD79B/FCRL1	Weighted median	24	-0.0961508	0.0727694	0.186399	0.908327	0.787589	1.04757
NAFLD	CD79B/FCRL1	Inverse variance weighted	24	-0.113181	0.0547748	0.0387996	0.892989	0.802086	0.994194	0.832459
NAFLD	CD79B/FCRL1	Simple mode	24	-0.218231	0.168618	0.20843	0.80394	0.577687	1.1188
NAFLD	CD79B/FCRL1	Weighted mode	24	-0.102717	0.0648644	0.126949	0.902383	0.794652	1.02472
NAFLD	CD79B/FCRL2	MR Egger	27	-0.221094	0.100491	0.0372583	0.801642	0.658325	0.976157
NAFLD	CD79B/FCRL2	Weighted median	27	-0.103625	0.0792467	0.191001	0.901563	0.771863	1.05306
NAFLD	CD79B/FCRL2	Inverse variance weighted	27	-0.132461	0.0635448	0.0371118	0.875937	0.773361	0.992118	0.832459
NAFLD	CD79B/FCRL2	Simple mode	27	0.0489259	0.142483	0.734073	1.05014	0.794263	1.38846
NAFLD	CD79B/FCRL2	Weighted mode	27	-0.124957	0.0746433	0.106109	0.882535	0.76242	1.02157
NAFLD	CD83/LAMP3	MR Egger	15	-0.360707	0.150929	0.0326963	0.697183	0.518649	0.937174
NAFLD	CD83/LAMP3	Weighted median	15	-0.275858	0.104461	0.00827195	0.758921	0.618411	0.931356
NAFLD	CD83/LAMP3	Inverse variance weighted	15	-0.182432	0.089202	0.0408394	0.833241	0.699585	0.992433	0.832459
NAFLD	CD83/LAMP3	Simple mode	15	-0.159034	0.234453	0.508627	0.852968	0.538719	1.35052
NAFLD	CD83/LAMP3	Weighted mode	15	-0.288854	0.0979588	0.0105725	0.749122	0.618256	0.907688
NAFLD	CD84/SORT1	MR Egger	31	-0.140373	0.129871	0.288665	0.869034	0.673733	1.12095
NAFLD	CD84/SORT1	Weighted median	31	-0.227511	0.094977	0.0166008	0.796514	0.661222	0.959487
NAFLD	CD84/SORT1	Inverse variance weighted	31	-0.154278	0.0685949	0.0245047	0.857033	0.749219	0.980363	0.832459
NAFLD	CD84/SORT1	Simple mode	31	-0.212941	0.164022	0.204094	0.808204	0.586007	1.11465
NAFLD	CD84/SORT1	Weighted mode	31	-0.247639	0.0921977	0.0116721	0.780642	0.651586	0.93526
NAFLD	CD93/TNFRSF4	MR Egger	9	-0.192312	0.236739	0.443342	0.825049	0.518757	1.31219
NAFLD	CD93/TNFRSF4	Weighted median	9	-0.305282	0.160504	0.0571679	0.736915	0.538014	1.00935
NAFLD	CD93/TNFRSF4	Inverse variance weighted	9	-0.272175	0.122247	0.0259854	0.761721	0.599428	0.967954	0.832459
NAFLD	CD93/TNFRSF4	Simple mode	9	-0.070756	0.272685	0.801818	0.931689	0.545955	1.58996
NAFLD	CD93/TNFRSF4	Weighted mode	9	-0.373007	0.219222	0.127263	0.68866	0.448125	1.0583
NAFLD	CDH17/GALNT3	MR Egger	20	-0.10834	0.0631477	0.103388	0.897323	0.79286	1.01555
NAFLD	CDH17/GALNT3	Weighted median	20	-0.119381	0.0506153	0.0183444	0.88747	0.803654	0.980027
NAFLD	CDH17/GALNT3	Inverse variance weighted	20	-0.0999663	0.0422522	0.0179842	0.904868	0.832951	0.982994	0.821644
NAFLD	CDH17/GALNT3	Simple mode	20	-0.0582573	0.08195	0.48579	0.943407	0.803419	1.10779
NAFLD	CDH17/GALNT3	Weighted mode	20	-0.124078	0.044282	0.0113743	0.883311	0.809879	0.963402
NAFLD	CDH2/SSC4D	MR Egger	20	-0.0558911	0.0930894	0.555723	0.945642	0.78793	1.13492
NAFLD	CDH2/SSC4D	Weighted median	20	-0.0750008	0.0741562	0.311831	0.927743	0.80224	1.07288
NAFLD	CDH2/SSC4D	Inverse variance weighted	20	-0.149928	0.0710824	0.0349266	0.86077	0.748826	0.98945	0.832459
NAFLD	CDH2/SSC4D	Simple mode	20	-0.151698	0.147257	0.315874	0.859248	0.643829	1.14674
NAFLD	CDH2/SSC4D	Weighted mode	20	-0.0710769	0.0725001	0.339224	0.93139	0.808013	1.07361
NAFLD	CEP20/LBR	MR Egger	6	0.0764197	0.296944	0.809602	1.07942	0.60315	1.93176
NAFLD	CEP20/LBR	Weighted median	6	0.297213	0.206777	0.150615	1.3461	0.897566	2.01878
NAFLD	CEP20/LBR	Inverse variance weighted	6	0.346952	0.176624	0.0494888	1.41475	1.00077	1.99998	0.85443
NAFLD	CEP20/LBR	Simple mode	6	0.369868	0.356515	0.347068	1.44754	0.719714	2.91141
NAFLD	CEP20/LBR	Weighted mode	6	0.181218	0.227009	0.460922	1.19868	0.768189	1.87041
NAFLD	CIAPIN1/PARK7	MR Egger	4	0.333923	0.139504	0.13904	1.39644	1.06236	1.83556
NAFLD	CIAPIN1/PARK7	Weighted median	4	0.25444	0.0876518	0.00369784	1.28974	1.08615	1.53148
NAFLD	CIAPIN1/PARK7	Inverse variance weighted	4	0.231818	0.0858412	0.00692264	1.26089	1.06563	1.49192	0.816373
NAFLD	CIAPIN1/PARK7	Simple mode	4	0.231466	0.168701	0.263643	1.26045	0.905573	1.75439
NAFLD	CIAPIN1/PARK7	Weighted mode	4	0.257102	0.0941387	0.0718741	1.29318	1.07529	1.55522
NAFLD	CKAP4/LAMP3	MR Egger	19	-0.279436	0.103012	0.0147788	0.75621	0.617955	0.925396
NAFLD	CKAP4/LAMP3	Weighted median	19	-0.285907	0.0823395	0.000516025	0.751332	0.639357	0.882919
NAFLD	CKAP4/LAMP3	Inverse variance weighted	19	-0.224703	0.0724201	0.00191717	0.798753	0.693055	0.920572	0.816373
NAFLD	CKAP4/LAMP3	Simple mode	19	-0.320619	0.172846	0.0800593	0.7257	0.517163	1.01832
NAFLD	CKAP4/LAMP3	Weighted mode	19	-0.284308	0.0793597	0.00212833	0.752535	0.644131	0.879182
NAFLD	CLEC14A/TNFRSF21	MR Egger	21	-0.067818	0.10311	0.518605	0.93443	0.763445	1.14371
NAFLD	CLEC14A/TNFRSF21	Weighted median	21	-0.0691092	0.0868498	0.426188	0.933225	0.787151	1.10641
NAFLD	CLEC14A/TNFRSF21	Inverse variance weighted	21	-0.120236	0.0595839	0.0435985	0.886711	0.788975	0.996554	0.832459
NAFLD	CLEC14A/TNFRSF21	Simple mode	21	-0.216414	0.148592	0.160795	0.805402	0.601905	1.0777
NAFLD	CLEC14A/TNFRSF21	Weighted mode	21	-0.115266	0.0869363	0.199827	0.891129	0.751517	1.05668
NAFLD	CLEC1B/LGALS8	MR Egger	24	-0.134776	0.0687355	0.0626848	0.873911	0.763763	0.999945
NAFLD	CLEC1B/LGALS8	Weighted median	24	-0.0753223	0.0644441	0.242484	0.927445	0.817395	1.05231
NAFLD	CLEC1B/LGALS8	Inverse variance weighted	24	-0.0992543	0.0459926	0.0309239	0.905512	0.827456	0.990932	0.832459
NAFLD	CLEC1B/LGALS8	Simple mode	24	-0.054774	0.128972	0.675003	0.946699	0.73524	1.21898
NAFLD	CLEC1B/LGALS8	Weighted mode	24	-0.118582	0.0558927	0.0448616	0.888179	0.79602	0.991009
NAFLD	CLEC4D/HGF	MR Egger	15	-0.0513524	0.129522	0.698186	0.949944	0.736964	1.22447
NAFLD	CLEC4D/HGF	Weighted median	15	-0.266099	0.0943662	0.00480458	0.766363	0.636955	0.922064
NAFLD	CLEC4D/HGF	Inverse variance weighted	15	-0.242726	0.075538	0.00131221	0.784487	0.676529	0.909672	0.816373
NAFLD	CLEC4D/HGF	Simple mode	15	-0.23949	0.182364	0.210214	0.787029	0.550503	1.12518
NAFLD	CLEC4D/HGF	Weighted mode	15	-0.223818	0.0869987	0.0221225	0.79946	0.674128	0.948095
NAFLD	CLEC4D/RETN	MR Egger	16	-0.248839	0.125155	0.0667009	0.779706	0.610094	0.996471
NAFLD	CLEC4D/RETN	Weighted median	16	-0.248718	0.0968835	0.0102527	0.7798	0.644933	0.94287
NAFLD	CLEC4D/RETN	Inverse variance weighted	16	-0.173699	0.074216	0.0192606	0.84055	0.726758	0.97216	0.821644
NAFLD	CLEC4D/RETN	Simple mode	16	-0.181341	0.205376	0.391184	0.834151	0.557732	1.24757
NAFLD	CLEC4D/RETN	Weighted mode	16	-0.253737	0.100469	0.0233002	0.775896	0.63721	0.944766
NAFLD	CLIP2/PDLIM7	MR Egger	22	-0.068689	0.244087	0.781285	0.933617	0.578626	1.5064
NAFLD	CLIP2/PDLIM7	Weighted median	22	-0.13499	0.134068	0.313993	0.873724	0.67182	1.13631
NAFLD	CLIP2/PDLIM7	Inverse variance weighted	22	-0.244197	0.0905348	0.00699108	0.783334	0.655967	0.93543	0.816373
NAFLD	CLIP2/PDLIM7	Simple mode	22	-0.669374	0.288736	0.0306054	0.512029	0.290749	0.90172
NAFLD	CLIP2/PDLIM7	Weighted mode	22	0.088036	0.275334	0.752323	1.09203	0.636597	1.87328
NAFLD	CNST/PRKAR1A	MR Egger	7	0.208395	0.136558	0.187518	1.2317	0.942463	1.6097
NAFLD	CNST/PRKAR1A	Weighted median	7	0.201005	0.0988807	0.0420723	1.22263	1.00722	1.4841
NAFLD	CNST/PRKAR1A	Inverse variance weighted	7	0.199029	0.0915035	0.0296231	1.22022	1.01988	1.45991	0.832459
NAFLD	CNST/PRKAR1A	Simple mode	7	0.12726	0.219218	0.582694	1.13571	0.739038	1.7453
NAFLD	CNST/PRKAR1A	Weighted mode	7	0.194666	0.100987	0.102178	1.2149	0.996737	1.48082
NAFLD	CPA2/ITGB7	MR Egger	31	-0.103674	0.0858515	0.236959	0.901519	0.761898	1.06673
NAFLD	CPA2/ITGB7	Weighted median	31	-0.111696	0.0707692	0.114494	0.894316	0.778487	1.02738
NAFLD	CPA2/ITGB7	Inverse variance weighted	31	-0.135402	0.0515484	0.00862186	0.873365	0.789436	0.966217	0.816373
NAFLD	CPA2/ITGB7	Simple mode	31	-0.0503331	0.119267	0.67602	0.950913	0.752694	1.20133
NAFLD	CPA2/ITGB7	Weighted mode	31	-0.0886352	0.0631233	0.17054	0.915179	0.808676	1.03571
NAFLD	CPB1/CTRC	MR Egger	27	-0.14359	0.0791286	0.0815967	0.866243	0.741795	1.01157
NAFLD	CPB1/CTRC	Weighted median	27	-0.142041	0.0626515	0.0233804	0.867586	0.76733	0.98094
NAFLD	CPB1/CTRC	Inverse variance weighted	27	-0.110649	0.0482257	0.0217679	0.895253	0.814508	0.984003	0.831719
NAFLD	CPB1/CTRC	Simple mode	27	-0.217974	0.10201	0.0421925	0.804146	0.658418	0.982127
NAFLD	CPB1/CTRC	Weighted mode	27	-0.12929	0.0589908	0.0375532	0.878719	0.782773	0.986425
NAFLD	CPXM1/HBEGF	MR Egger	51	0.062984	0.0777977	0.422091	1.06501	0.914389	1.24044
NAFLD	CPXM1/HBEGF	Weighted median	51	0.0408692	0.0669577	0.541614	1.04172	0.913595	1.1878
NAFLD	CPXM1/HBEGF	Inverse variance weighted	51	0.109013	0.0439324	0.0130876	1.11518	1.02317	1.21546	0.816373
NAFLD	CPXM1/HBEGF	Simple mode	51	0.384216	0.170517	0.0286619	1.46846	1.05127	2.05121
NAFLD	CPXM1/HBEGF	Weighted mode	51	0.0372846	0.0692612	0.592746	1.03799	0.906225	1.18891
NAFLD	CR2/TNFRSF13B	MR Egger	39	0.117959	0.156645	0.456193	1.1252	0.827733	1.52956
NAFLD	CR2/TNFRSF13B	Weighted median	39	0.110563	0.102109	0.278898	1.11691	0.914324	1.36437
NAFLD	CR2/TNFRSF13B	Inverse variance weighted	39	0.148639	0.0699472	0.0335848	1.16025	1.01161	1.33074	0.832459
NAFLD	CR2/TNFRSF13B	Simple mode	39	0.0265312	0.181284	0.884418	1.02689	0.719797	1.46499
NAFLD	CR2/TNFRSF13B	Weighted mode	39	0.066574	0.112281	0.556745	1.06884	0.857704	1.33195
NAFLD	CRKL/FIS1	MR Egger	7	-0.102114	0.119541	0.431997	0.902926	0.714326	1.14132
NAFLD	CRKL/FIS1	Weighted median	7	-0.185123	0.100505	0.0654855	0.831002	0.682418	1.01194
NAFLD	CRKL/FIS1	Inverse variance weighted	7	-0.254449	0.110139	0.020874	0.775344	0.624802	0.962158	0.831719
NAFLD	CRKL/FIS1	Simple mode	7	-0.42271	0.302809	0.212193	0.655269	0.361963	1.18625
NAFLD	CRKL/FIS1	Weighted mode	7	-0.180854	0.107912	0.144767	0.834557	0.67546	1.03113
NAFLD	CTRC/PLA2G1B	MR Egger	24	0.059599	0.0697939	0.402347	1.06141	0.925707	1.21701
NAFLD	CTRC/PLA2G1B	Weighted median	24	0.12145	0.0589354	0.0393287	1.12913	1.00595	1.26739
NAFLD	CTRC/PLA2G1B	Inverse variance weighted	24	0.100961	0.0472259	0.0325299	1.10623	1.00843	1.21352	0.832459
NAFLD	CTRC/PLA2G1B	Simple mode	24	0.183591	0.116725	0.129411	1.20152	0.955816	1.5104
NAFLD	CTRC/PLA2G1B	Weighted mode	24	0.0986588	0.053498	0.0780804	1.10369	0.993822	1.2257
NAFLD	DAG1/PDGFB	MR Egger	38	0.212132	0.112539	0.0675256	1.23631	0.991592	1.54143
NAFLD	DAG1/PDGFB	Weighted median	38	0.17982	0.0814141	0.0271947	1.197	1.02045	1.40409
NAFLD	DAG1/PDGFB	Inverse variance weighted	38	0.126292	0.0603275	0.03631	1.13461	1.00808	1.27703	0.832459
NAFLD	DAG1/PDGFB	Simple mode	38	0.212792	0.136304	0.126999	1.23713	0.947088	1.61599
NAFLD	DAG1/PDGFB	Weighted mode	38	0.203894	0.0808009	0.016048	1.22617	1.04658	1.43658
NAFLD	DAPP1/GOPC	MR Egger	3	-0.518017	0.304076	0.337922	0.595701	0.328242	1.08109
NAFLD	DAPP1/GOPC	Weighted median	3	-0.297761	0.12265	0.0151939	0.742479	0.583824	0.944248
NAFLD	DAPP1/GOPC	Inverse variance weighted	3	-0.273118	0.121812	0.0249526	0.761003	0.599374	0.966216	0.832459
NAFLD	DAPP1/GOPC	Simple mode	3	-0.29732	0.230147	0.325551	0.742806	0.473119	1.16622
NAFLD	DAPP1/GOPC	Weighted mode	3	-0.29732	0.130607	0.150568	0.742806	0.575043	0.959512
NAFLD	DAPP1/HPCAL1	MR Egger	9	-0.35586	0.200815	0.119672	0.700571	0.472623	1.03846
NAFLD	DAPP1/HPCAL1	Weighted median	9	-0.306628	0.11854	0.00968997	0.735924	0.58335	0.928403
NAFLD	DAPP1/HPCAL1	Inverse variance weighted	9	-0.26453	0.100362	0.00839505	0.767566	0.630501	0.934428	0.816373
NAFLD	DAPP1/HPCAL1	Simple mode	9	-0.279475	0.210845	0.221605	0.75618	0.500208	1.14314
NAFLD	DAPP1/HPCAL1	Weighted mode	9	-0.297389	0.124957	0.0445509	0.742755	0.581406	0.94888
NAFLD	DAPP1/ITGB1BP2	MR Egger	25	-0.320078	0.129968	0.0217014	0.726092	0.562809	0.936748
NAFLD	DAPP1/ITGB1BP2	Weighted median	25	-0.187366	0.0852917	0.0280371	0.82914	0.701498	0.980008
NAFLD	DAPP1/ITGB1BP2	Inverse variance weighted	25	-0.130448	0.0604791	0.0310122	0.877702	0.77959	0.988161	0.832459
NAFLD	DAPP1/ITGB1BP2	Simple mode	25	0.107405	0.166698	0.525484	1.11339	0.803063	1.54362
NAFLD	DAPP1/ITGB1BP2	Weighted mode	25	-0.170484	0.0920368	0.0763153	0.843257	0.704071	1.00996
NAFLD	DAPP1/MPIG6B	MR Egger	4	-0.691202	0.333822	0.17423	0.500974	0.260411	0.963762
NAFLD	DAPP1/MPIG6B	Weighted median	4	-0.35801	0.154949	0.0208605	0.699066	0.515968	0.947139
NAFLD	DAPP1/MPIG6B	Inverse variance weighted	4	-0.317747	0.146143	0.0296884	0.727787	0.546519	0.969178	0.832459
NAFLD	DAPP1/MPIG6B	Simple mode	4	-0.282325	0.259741	0.356588	0.754028	0.453202	1.25454
NAFLD	DAPP1/MPIG6B	Weighted mode	4	-0.391245	0.161204	0.0935796	0.676214	0.49302	0.92748
NAFLD	DAPP1/PDLIM7	MR Egger	8	-0.740817	0.291059	0.0437701	0.476724	0.269472	0.843377
NAFLD	DAPP1/PDLIM7	Weighted median	8	-0.353466	0.156819	0.024198	0.70225	0.516422	0.954946
NAFLD	DAPP1/PDLIM7	Inverse variance weighted	8	-0.309147	0.131276	0.0185256	0.734073	0.567538	0.949475	0.821644
NAFLD	DAPP1/PDLIM7	Simple mode	8	-0.0439363	0.354698	0.9049	0.957015	0.477523	1.91798
NAFLD	DAPP1/PDLIM7	Weighted mode	8	-0.391104	0.168661	0.0534833	0.67631	0.485935	0.941268
NAFLD	DAPP1/PMVK	MR Egger	9	-0.389617	0.155266	0.0404354	0.677316	0.499604	0.918241
NAFLD	DAPP1/PMVK	Weighted median	9	-0.263003	0.103955	0.011407	0.76874	0.627035	0.94247
NAFLD	DAPP1/PMVK	Inverse variance weighted	9	-0.202221	0.0917778	0.0275678	0.816914	0.682423	0.977911	0.832459
NAFLD	DAPP1/PMVK	Simple mode	9	-0.297957	0.21869	0.210167	0.742333	0.483556	1.1396
NAFLD	DAPP1/PMVK	Weighted mode	9	-0.27124	0.112067	0.0418285	0.762434	0.612081	0.94972
NAFLD	DAPP1/PTPN6	MR Egger	6	-0.386685	0.172675	0.0886831	0.679305	0.484263	0.952904
NAFLD	DAPP1/PTPN6	Weighted median	6	-0.26049	0.106459	0.0144114	0.770674	0.625534	0.949491
NAFLD	DAPP1/PTPN6	Inverse variance weighted	6	-0.225146	0.0974185	0.0208261	0.7984	0.659623	0.966373	0.831719
NAFLD	DAPP1/PTPN6	Simple mode	6	-0.266957	0.220047	0.279242	0.765706	0.497456	1.17861
NAFLD	DAPP1/PTPN6	Weighted mode	6	-0.27079	0.108346	0.0545364	0.762777	0.616838	0.943243
NAFLD	DBNL/HSPA1A	MR Egger	12	-0.447819	0.181934	0.0335941	0.63902	0.447352	0.91281
NAFLD	DBNL/HSPA1A	Weighted median	12	-0.221352	0.144395	0.125285	0.801435	0.603889	1.0636
NAFLD	DBNL/HSPA1A	Inverse variance weighted	12	-0.294267	0.108576	0.00672338	0.745077	0.602254	0.921771	0.816373
NAFLD	DBNL/HSPA1A	Simple mode	12	-0.267235	0.230333	0.270525	0.765493	0.487391	1.20228
NAFLD	DBNL/HSPA1A	Weighted mode	12	-0.27163	0.153273	0.104022	0.762136	0.564369	1.0292
NAFLD	DBNL/PDGFB	MR Egger	25	0.136729	0.169243	0.427432	1.14652	0.822846	1.59751
NAFLD	DBNL/PDGFB	Weighted median	25	0.224533	0.104772	0.0321085	1.25174	1.01936	1.53708
NAFLD	DBNL/PDGFB	Inverse variance weighted	25	0.181024	0.0793572	0.0225412	1.19844	1.02581	1.40013	0.831719
NAFLD	DBNL/PDGFB	Simple mode	25	0.328835	0.179191	0.0789141	1.38935	0.977869	1.97397
NAFLD	DBNL/PDGFB	Weighted mode	25	0.243965	0.118213	0.0500126	1.2763	1.01234	1.60908
NAFLD	DBNL/RWDD1	MR Egger	5	0.116404	0.308224	0.730819	1.12345	0.614028	2.05551
NAFLD	DBNL/RWDD1	Weighted median	5	-0.211018	0.147743	0.15321	0.809759	0.606171	1.08172
NAFLD	DBNL/RWDD1	Inverse variance weighted	5	-0.269712	0.128961	0.0364903	0.763599	0.593051	0.983194	0.832459
NAFLD	DBNL/RWDD1	Simple mode	5	-0.31655	0.254585	0.281619	0.728658	0.442402	1.20014
NAFLD	DBNL/RWDD1	Weighted mode	5	-0.210646	0.158551	0.254718	0.810061	0.593685	1.1053
NAFLD	DIABLO/PDGFB	MR Egger	15	0.18268	0.208794	0.397488	1.20043	0.797275	1.80745
NAFLD	DIABLO/PDGFB	Weighted median	15	0.237496	0.113685	0.0367011	1.26807	1.01478	1.58458
NAFLD	DIABLO/PDGFB	Inverse variance weighted	15	0.198864	0.0993867	0.0454014	1.22002	1.00407	1.4824	0.832459
NAFLD	DIABLO/PDGFB	Simple mode	15	0.346422	0.193964	0.0957667	1.414	0.966815	2.06802
NAFLD	DIABLO/PDGFB	Weighted mode	15	0.270124	0.12471	0.0480593	1.31013	1.02603	1.67289
NAFLD	DIABLO/PRKAR1A	MR Egger	12	0.140019	0.107498	0.221933	1.1503	0.931763	1.42008
NAFLD	DIABLO/PRKAR1A	Weighted median	12	0.18441	0.0814498	0.023568	1.20251	1.02508	1.41065
NAFLD	DIABLO/PRKAR1A	Inverse variance weighted	12	0.192226	0.0734878	0.00890287	1.21194	1.04937	1.39971	0.816373
NAFLD	DIABLO/PRKAR1A	Simple mode	12	0.318443	0.179061	0.102954	1.37499	0.968006	1.95307
NAFLD	DIABLO/PRKAR1A	Weighted mode	12	0.18018	0.0821992	0.0507909	1.19743	1.01925	1.40676
NAFLD	DKK1/LGALS8	MR Egger	24	-0.0178592	0.108875	0.871202	0.982299	0.793537	1.21596
NAFLD	DKK1/LGALS8	Weighted median	24	-0.195917	0.0835849	0.019082	0.822081	0.697855	0.968419
NAFLD	DKK1/LGALS8	Inverse variance weighted	24	-0.145653	0.0584017	0.0126319	0.864458	0.770959	0.969296	0.816373
NAFLD	DKK1/LGALS8	Simple mode	24	-0.410652	0.158035	0.0160641	0.663218	0.486557	0.90402
NAFLD	DKK1/LGALS8	Weighted mode	24	-0.202182	0.0907469	0.0359474	0.816947	0.68383	0.975976
NAFLD	DNAJB1/VPS37A	MR Egger	7	-0.258001	0.393032	0.540547	0.772595	0.357599	1.6692
NAFLD	DNAJB1/VPS37A	Weighted median	7	-0.308741	0.161376	0.0557261	0.734371	0.535241	1.00759
NAFLD	DNAJB1/VPS37A	Inverse variance weighted	7	-0.256654	0.126817	0.0429895	0.773636	0.603375	0.99194	0.832459
NAFLD	DNAJB1/VPS37A	Simple mode	7	-0.429605	0.226506	0.106663	0.650766	0.417464	1.01445
NAFLD	DNAJB1/VPS37A	Weighted mode	7	-0.37911	0.18605	0.0877263	0.68447	0.475319	0.985652
NAFLD	DNPH1/PDGFB	MR Egger	26	0.225936	0.118315	0.0682062	1.2535	0.994057	1.58065
NAFLD	DNPH1/PDGFB	Weighted median	26	0.217977	0.0874887	0.0127209	1.24356	1.0476	1.47618
NAFLD	DNPH1/PDGFB	Inverse variance weighted	26	0.16891	0.0613886	0.0059324	1.18401	1.04979	1.3354	0.816373
NAFLD	DNPH1/PDGFB	Simple mode	26	0.287619	0.149453	0.065748	1.33325	0.994705	1.78701
NAFLD	DNPH1/PDGFB	Weighted mode	26	0.240458	0.0965316	0.0197387	1.27183	1.05259	1.53673
NAFLD	DRAXIN/TCL1A	MR Egger	26	-0.324666	0.112104	0.00793219	0.722769	0.580196	0.900376
NAFLD	DRAXIN/TCL1A	Weighted median	26	-0.276912	0.0968475	0.00424631	0.758121	0.627047	0.916594
NAFLD	DRAXIN/TCL1A	Inverse variance weighted	26	-0.15332	0.0682485	0.0246723	0.857855	0.750447	0.980637	0.832459
NAFLD	DRAXIN/TCL1A	Simple mode	26	-0.119484	0.180396	0.51381	0.887378	0.623092	1.26376
NAFLD	DRAXIN/TCL1A	Weighted mode	26	-0.259	0.107068	0.0231711	0.771823	0.62572	0.952042
NAFLD	DSC2/EFEMP1	MR Egger	22	-0.15315	0.115466	0.199668	0.858001	0.684228	1.07591
NAFLD	DSC2/EFEMP1	Weighted median	22	-0.128588	0.0936341	0.169659	0.879337	0.731901	1.05647
NAFLD	DSC2/EFEMP1	Inverse variance weighted	22	-0.165196	0.0689736	0.0166174	0.847727	0.740534	0.970438	0.821644
NAFLD	DSC2/EFEMP1	Simple mode	22	-0.294601	0.178726	0.114164	0.744829	0.524713	1.05728
NAFLD	DSC2/EFEMP1	Weighted mode	22	-0.141282	0.0967275	0.158922	0.868245	0.7183	1.04949
NAFLD	EFNA4/EPHB6	MR Egger	12	-0.208698	0.126662	0.130438	0.81164	0.633208	1.04035
NAFLD	EFNA4/EPHB6	Weighted median	12	-0.237578	0.107041	0.0264528	0.788536	0.639302	0.972605
NAFLD	EFNA4/EPHB6	Inverse variance weighted	12	-0.238305	0.0852871	0.00520358	0.787962	0.666665	0.931329	0.816373
NAFLD	EFNA4/EPHB6	Simple mode	12	-0.42719	0.180605	0.0374594	0.65234	0.457868	0.92941
NAFLD	EFNA4/EPHB6	Weighted mode	12	-0.246337	0.1123	0.0506525	0.781659	0.627228	0.974112
NAFLD	EGF/TNFSF14	MR Egger	15	0.227775	0.108343	0.0555759	1.2558	1.01554	1.55291
NAFLD	EGF/TNFSF14	Weighted median	15	0.207911	0.0874485	0.0174291	1.2311	1.03719	1.46128
NAFLD	EGF/TNFSF14	Inverse variance weighted	15	0.149352	0.0686756	0.029649	1.16108	1.01486	1.32837	0.832459
NAFLD	EGF/TNFSF14	Simple mode	15	-0.00609693	0.210719	0.977326	0.993922	0.657634	1.50217
NAFLD	EGF/TNFSF14	Weighted mode	15	0.24336	0.089438	0.0165613	1.27553	1.07043	1.51992
NAFLD	EGLN1/NCF2	MR Egger	10	0.343639	0.19938	0.123083	1.41007	0.953949	2.08428
NAFLD	EGLN1/NCF2	Weighted median	10	0.297524	0.147108	0.0431267	1.34652	1.00923	1.79653
NAFLD	EGLN1/NCF2	Inverse variance weighted	10	0.223162	0.112298	0.0468962	1.25002	1.00306	1.55779	0.841126
NAFLD	EGLN1/NCF2	Simple mode	10	0.323907	0.228834	0.19059	1.38252	0.882844	2.165
NAFLD	EGLN1/NCF2	Weighted mode	10	0.320006	0.163491	0.0819952	1.37714	0.999564	1.89733
NAFLD	ELOA/MAD1L1	MR Egger	5	-0.478028	0.462016	0.376919	0.620005	0.250679	1.53346
NAFLD	ELOA/MAD1L1	Weighted median	5	-0.280847	0.128935	0.0293912	0.755144	0.586513	0.972258
NAFLD	ELOA/MAD1L1	Inverse variance weighted	5	-0.237162	0.113065	0.0359428	0.788864	0.632061	0.984566	0.832459
NAFLD	ELOA/MAD1L1	Simple mode	5	-0.298575	0.142342	0.103936	0.741875	0.561263	0.980606
NAFLD	ELOA/MAD1L1	Weighted mode	5	-0.2745	0.117994	0.0805698	0.759952	0.603042	0.957689
NAFLD	ENO2/ITGB1BP2	MR Egger	22	-0.203301	0.180211	0.272617	0.816032	0.573203	1.16173
NAFLD	ENO2/ITGB1BP2	Weighted median	22	-0.164231	0.123955	0.185196	0.848546	0.665522	1.0819
NAFLD	ENO2/ITGB1BP2	Inverse variance weighted	22	-0.216341	0.0807812	0.00740379	0.80546	0.687515	0.94364	0.816373
NAFLD	ENO2/ITGB1BP2	Simple mode	22	0.0117133	0.201564	0.954209	1.01178	0.681573	1.50197
NAFLD	ENO2/ITGB1BP2	Weighted mode	22	-0.120758	0.128873	0.359395	0.886249	0.688425	1.14092
NAFLD	ENO2/SCRN1	MR Egger	12	-0.219465	0.17968	0.249939	0.802948	0.5646	1.14192
NAFLD	ENO2/SCRN1	Weighted median	12	-0.239562	0.128827	0.0629473	0.786972	0.611364	1.01302
NAFLD	ENO2/SCRN1	Inverse variance weighted	12	-0.200664	0.0962414	0.0370689	0.818188	0.677533	0.988041	0.832459
NAFLD	ENO2/SCRN1	Simple mode	12	-0.176064	0.191893	0.378551	0.838564	0.575697	1.22146
NAFLD	ENO2/SCRN1	Weighted mode	12	-0.238821	0.133815	0.101881	0.787556	0.605864	1.02373
NAFLD	ERP44/PFKFB2	MR Egger	9	-0.0134124	0.164382	0.937254	0.986677	0.714908	1.36176
NAFLD	ERP44/PFKFB2	Weighted median	9	0.15616	0.124056	0.208106	1.16901	0.916687	1.49079
NAFLD	ERP44/PFKFB2	Inverse variance weighted	9	0.209302	0.105249	0.0467404	1.23282	1.00302	1.51526	0.841126
NAFLD	ERP44/PFKFB2	Simple mode	9	0.459149	0.239536	0.091563	1.58273	0.989711	2.53106
NAFLD	ERP44/PFKFB2	Weighted mode	9	0.0567347	0.127734	0.668694	1.05838	0.823968	1.35947
NAFLD	F11R/PARK7	MR Egger	5	-0.267835	0.162662	0.1982	0.765034	0.556186	1.0523
NAFLD	F11R/PARK7	Weighted median	5	-0.26491	0.0992411	0.00759976	0.767275	0.631648	0.932024
NAFLD	F11R/PARK7	Inverse variance weighted	5	-0.262738	0.095232	0.00579924	0.768944	0.638016	0.926739	0.816373
NAFLD	F11R/PARK7	Simple mode	5	-0.378403	0.246001	0.198821	0.684954	0.422923	1.10933
NAFLD	F11R/PARK7	Weighted mode	5	-0.268543	0.109814	0.070793	0.764493	0.61645	0.948089
NAFLD	F2R/ITGB1BP2	MR Egger	23	-0.263021	0.194216	0.190043	0.768725	0.525353	1.12484
NAFLD	F2R/ITGB1BP2	Weighted median	23	-0.200425	0.122089	0.100668	0.818383	0.644217	1.03964
NAFLD	F2R/ITGB1BP2	Inverse variance weighted	23	-0.167259	0.0829591	0.0437832	0.845981	0.719025	0.995352	0.832459
NAFLD	F2R/ITGB1BP2	Simple mode	23	0.0226085	0.210696	0.91552	1.02287	0.676816	1.54585
NAFLD	F2R/ITGB1BP2	Weighted mode	23	-0.0949138	0.139122	0.502212	0.909451	0.692399	1.19455
NAFLD	F3/GFRA1	MR Egger	15	-0.202092	0.0916275	0.0460229	0.81702	0.682712	0.977749
NAFLD	F3/GFRA1	Weighted median	15	-0.173938	0.0788443	0.0273773	0.840349	0.720023	0.980784
NAFLD	F3/GFRA1	Inverse variance weighted	15	-0.117766	0.0568865	0.0384343	0.888904	0.795119	0.993751	0.832459
NAFLD	F3/GFRA1	Simple mode	15	-0.156068	0.121274	0.218999	0.855501	0.674513	1.08505
NAFLD	F3/GFRA1	Weighted mode	15	-0.138436	0.0777594	0.0967295	0.870719	0.747632	1.01407
NAFLD	FAM3C/PILRB	MR Egger	8	-0.145241	0.0792127	0.116412	0.864814	0.740449	1.01007
NAFLD	FAM3C/PILRB	Weighted median	8	-0.115186	0.0654318	0.0783404	0.8912	0.783933	1.01315
NAFLD	FAM3C/PILRB	Inverse variance weighted	8	-0.115879	0.0491815	0.0184653	0.890583	0.808742	0.980705	0.821644
NAFLD	FAM3C/PILRB	Simple mode	8	-0.0757461	0.0994332	0.471074	0.927052	0.762895	1.12653
NAFLD	FAM3C/PILRB	Weighted mode	8	-0.0875178	0.0616457	0.198662	0.916203	0.811928	1.03387
NAFLD	FCER2/TCL1A	MR Egger	22	-0.226173	0.104997	0.0436067	0.79758	0.649231	0.979826
NAFLD	FCER2/TCL1A	Weighted median	22	-0.143118	0.0968176	0.139347	0.866652	0.716856	1.04775
NAFLD	FCER2/TCL1A	Inverse variance weighted	22	-0.128441	0.0652119	0.0488851	0.879466	0.773944	0.999375	0.85443
NAFLD	FCER2/TCL1A	Simple mode	22	-0.0335912	0.204192	0.870905	0.966967	0.648037	1.44286
NAFLD	FCER2/TCL1A	Weighted mode	22	-0.263539	0.111603	0.0279467	0.768328	0.617374	0.956192
NAFLD	FCRL6/KLRD1	MR Egger	25	0.0940713	0.0697974	0.190857	1.09864	0.958169	1.2597
NAFLD	FCRL6/KLRD1	Weighted median	25	0.0527897	0.0622922	0.396743	1.05421	0.933044	1.19111
NAFLD	FCRL6/KLRD1	Inverse variance weighted	25	0.105477	0.0449757	0.0190167	1.11124	1.01748	1.21365	0.821644
NAFLD	FCRL6/KLRD1	Simple mode	25	0.168439	0.113266	0.150008	1.18346	0.947846	1.47763
NAFLD	FCRL6/KLRD1	Weighted mode	25	0.091986	0.0597252	0.136605	1.09635	0.975236	1.2325
NAFLD	FHIT/MIF	MR Egger	6	-0.198202	0.169876	0.308128	0.820204	0.587923	1.14426
NAFLD	FHIT/MIF	Weighted median	6	-0.205011	0.0922867	0.0263201	0.814639	0.679844	0.97616
NAFLD	FHIT/MIF	Inverse variance weighted	6	-0.138843	0.0692399	0.0449372	0.870365	0.759912	0.996872	0.832459
NAFLD	FHIT/MIF	Simple mode	6	0.0572392	0.151362	0.720835	1.05891	0.787075	1.42463
NAFLD	FHIT/MIF	Weighted mode	6	-0.244362	0.104064	0.0657073	0.783204	0.638696	0.960408
NAFLD	FIS1/MGLL	MR Egger	14	0.065405	0.0832219	0.44716	1.06759	0.906912	1.25674
NAFLD	FIS1/MGLL	Weighted median	14	0.11709	0.0725703	0.106642	1.12422	0.975166	1.29606
NAFLD	FIS1/MGLL	Inverse variance weighted	14	0.139751	0.0634492	0.0276253	1.14999	1.01551	1.30227	0.832459
NAFLD	FIS1/MGLL	Simple mode	14	0.46118	0.236684	0.0732712	1.58594	0.997283	2.52207
NAFLD	FIS1/MGLL	Weighted mode	14	0.117153	0.0691933	0.114243	1.12429	0.981704	1.28759
NAFLD	FIS1/MPIG6B	MR Egger	9	0.117723	0.116103	0.344363	1.12493	0.895979	1.41239
NAFLD	FIS1/MPIG6B	Weighted median	9	0.180747	0.0901655	0.0450037	1.19811	1.00403	1.42971
NAFLD	FIS1/MPIG6B	Inverse variance weighted	9	0.218766	0.0958592	0.0224802	1.24454	1.03136	1.50178	0.831719
NAFLD	FIS1/MPIG6B	Simple mode	9	0.308599	0.303817	0.339485	1.36152	0.7506	2.46966
NAFLD	FIS1/MPIG6B	Weighted mode	9	0.161012	0.0913628	0.116034	1.1747	0.982103	1.40506
NAFLD	FIS1/NCK2	MR Egger	7	0.10346	0.121343	0.432801	1.109	0.874265	1.40676
NAFLD	FIS1/NCK2	Weighted median	7	0.237398	0.0998654	0.0174457	1.26795	1.04254	1.54208
NAFLD	FIS1/NCK2	Inverse variance weighted	7	0.289867	0.117242	0.0134214	1.33625	1.06191	1.68146	0.816373
NAFLD	FIS1/NCK2	Simple mode	7	0.600154	0.299183	0.0916644	1.8224	1.01385	3.27577
NAFLD	FIS1/NCK2	Weighted mode	7	0.190346	0.101185	0.108978	1.20967	0.992056	1.47502
NAFLD	FIS1/PDGFB	MR Egger	26	0.152275	0.110724	0.181751	1.16448	0.937307	1.44671
NAFLD	FIS1/PDGFB	Weighted median	26	0.214952	0.0832541	0.00982623	1.2398	1.05314	1.45955
NAFLD	FIS1/PDGFB	Inverse variance weighted	26	0.187554	0.0596458	0.00166395	1.20629	1.0732	1.35589	0.816373
NAFLD	FIS1/PDGFB	Simple mode	26	0.33238	0.149237	0.0351719	1.39428	1.04068	1.86803
NAFLD	FIS1/PDGFB	Weighted mode	26	0.220956	0.0855605	0.0160544	1.24727	1.0547	1.47499
NAFLD	FIS1/SKAP2	MR Egger	10	0.152963	0.129123	0.270161	1.16528	0.90473	1.50087
NAFLD	FIS1/SKAP2	Weighted median	10	0.183246	0.104799	0.0803692	1.20111	0.978084	1.47499
NAFLD	FIS1/SKAP2	Inverse variance weighted	10	0.285647	0.106046	0.00706838	1.33062	1.0809	1.63804	0.816373
NAFLD	FIS1/SKAP2	Simple mode	10	0.548642	0.297607	0.0983608	1.7309	0.965926	3.10171
NAFLD	FIS1/SKAP2	Weighted mode	10	0.195063	0.108542	0.105872	1.21539	0.982476	1.50352
NAFLD	FUT8/SPARC	MR Egger	17	-0.0570884	0.0837718	0.505957	0.944511	0.801491	1.11305
NAFLD	FUT8/SPARC	Weighted median	17	-0.0848612	0.075371	0.260203	0.91864	0.79248	1.06488
NAFLD	FUT8/SPARC	Inverse variance weighted	17	-0.116732	0.056319	0.038201	0.889824	0.796827	0.993673	0.832459
NAFLD	FUT8/SPARC	Simple mode	17	-0.229672	0.131097	0.0989285	0.794795	0.614699	1.02765
NAFLD	FUT8/SPARC	Weighted mode	17	-0.0987174	0.0662394	0.155592	0.905999	0.795689	1.0316
NAFLD	GFER/RRM2B	MR Egger	5	0.197613	0.197606	0.390988	1.21849	0.827211	1.79485
NAFLD	GFER/RRM2B	Weighted median	5	0.272105	0.13997	0.0518921	1.31272	0.997767	1.7271
NAFLD	GFER/RRM2B	Inverse variance weighted	5	0.288281	0.122664	0.0187652	1.33413	1.04902	1.69673	0.821644
NAFLD	GFER/RRM2B	Simple mode	5	0.247497	0.185038	0.25203	1.28082	0.891209	1.84075
NAFLD	GFER/RRM2B	Weighted mode	5	0.268983	0.152346	0.152219	1.30863	0.970818	1.764
NAFLD	GLOD4/MIF	MR Egger	8	-0.36238	0.185054	0.0979329	0.696018	0.484283	1.00032
NAFLD	GLOD4/MIF	Weighted median	8	-0.335062	0.11513	0.00361105	0.715294	0.570799	0.896366
NAFLD	GLOD4/MIF	Inverse variance weighted	8	-0.296652	0.108096	0.00606343	0.743302	0.601384	0.918711	0.816373
NAFLD	GLOD4/MIF	Simple mode	8	-0.343301	0.254549	0.219445	0.709425	0.430754	1.16838
NAFLD	GLOD4/MIF	Weighted mode	8	-0.335854	0.122477	0.0288276	0.714728	0.562194	0.908647
NAFLD	GUCA2A/LGALS4	MR Egger	10	0.306646	0.374856	0.437022	1.35886	0.651764	2.83308
NAFLD	GUCA2A/LGALS4	Weighted median	10	0.185972	0.170279	0.274762	1.20439	0.862626	1.68155
NAFLD	GUCA2A/LGALS4	Inverse variance weighted	10	0.26183	0.128913	0.0422489	1.29931	1.0092	1.6728	0.832459
NAFLD	GUCA2A/LGALS4	Simple mode	10	0.666854	0.334961	0.077691	1.9481	1.01038	3.75608
NAFLD	GUCA2A/LGALS4	Weighted mode	10	0.103579	0.259679	0.699284	1.10913	0.666716	1.84513
NAFLD	HARS1/MIF	MR Egger	3	-0.354643	0.155285	0.262742	0.701424	0.517368	0.950959
NAFLD	HARS1/MIF	Weighted median	3	-0.272314	0.101604	0.00735892	0.761615	0.624092	0.929443
NAFLD	HARS1/MIF	Inverse variance weighted	3	-0.252582	0.101264	0.0126211	0.776793	0.636953	0.947334	0.816373
NAFLD	HARS1/MIF	Simple mode	3	-0.316456	0.230601	0.303605	0.728727	0.463739	1.14513
NAFLD	HARS1/MIF	Weighted mode	3	-0.273611	0.103842	0.118893	0.760628	0.620555	0.93232
NAFLD	HBEGF/WWP2	MR Egger	35	-0.0290862	0.121447	0.812201	0.971333	0.76558	1.23238
NAFLD	HBEGF/WWP2	Weighted median	35	-0.164997	0.0896541	0.0657133	0.847896	0.711259	1.01078
NAFLD	HBEGF/WWP2	Inverse variance weighted	35	-0.141804	0.0671279	0.0346483	0.867791	0.760808	0.989819	0.832459
NAFLD	HBEGF/WWP2	Simple mode	35	-0.294148	0.145993	0.0518884	0.745166	0.559733	0.992031
NAFLD	HBEGF/WWP2	Weighted mode	35	-0.100368	0.0878778	0.261381	0.904505	0.761391	1.07452
NAFLD	HEXIM1/IKBKG	MR Egger	14	-0.166661	0.213663	0.45049	0.846486	0.556861	1.28675
NAFLD	HEXIM1/IKBKG	Weighted median	14	-0.162073	0.120334	0.178026	0.850379	0.67171	1.07657
NAFLD	HEXIM1/IKBKG	Inverse variance weighted	14	-0.198281	0.0867634	0.0222944	0.820139	0.691884	0.972169	0.831719
NAFLD	HEXIM1/IKBKG	Simple mode	14	-0.105425	0.179242	0.566498	0.899942	0.633345	1.27876
NAFLD	HEXIM1/IKBKG	Weighted mode	14	-0.140747	0.118696	0.256932	0.868709	0.688396	1.09625
NAFLD	HSPA1A/MITD1	MR Egger	8	0.647637	0.231503	0.0312656	1.91102	1.21396	3.00832
NAFLD	HSPA1A/MITD1	Weighted median	8	0.292432	0.160943	0.0692179	1.33968	0.977247	1.83653
NAFLD	HSPA1A/MITD1	Inverse variance weighted	8	0.2915	0.125772	0.0204662	1.33843	1.04601	1.7126	0.831719
NAFLD	HSPA1A/MITD1	Simple mode	8	0.212529	0.258254	0.437671	1.2368	0.745539	2.05178
NAFLD	HSPA1A/MITD1	Weighted mode	8	0.303138	0.160228	0.100393	1.3541	0.98915	1.8537
NAFLD	HSPA1A/STIP1	MR Egger	12	0.411403	0.146538	0.0185547	1.50893	1.13223	2.01097
NAFLD	HSPA1A/STIP1	Weighted median	12	0.279917	0.127351	0.027949	1.32302	1.03077	1.69813
NAFLD	HSPA1A/STIP1	Inverse variance weighted	12	0.227654	0.0989239	0.0213746	1.25565	1.03434	1.52431	0.831719
NAFLD	HSPA1A/STIP1	Simple mode	12	0.178933	0.21956	0.432384	1.19594	0.777708	1.83909
NAFLD	HSPA1A/STIP1	Weighted mode	12	0.277076	0.136736	0.067674	1.31927	1.00911	1.72475
NAFLD	HSPB6/SNCG	MR Egger	10	0.0679874	0.053345	0.238263	1.07035	0.964092	1.18832
NAFLD	HSPB6/SNCG	Weighted median	10	0.0769277	0.0450966	0.0880376	1.07996	0.988604	1.17977
NAFLD	HSPB6/SNCG	Inverse variance weighted	10	0.0942221	0.0429659	0.0283111	1.0988	1.01006	1.19535	0.832459
NAFLD	HSPB6/SNCG	Simple mode	10	0.0445399	0.14219	0.761235	1.04555	0.791241	1.38159
NAFLD	HSPB6/SNCG	Weighted mode	10	0.0827027	0.0431007	0.0872206	1.08622	0.998227	1.18197
NAFLD	ITGA5/ITGB7	MR Egger	23	-0.0885469	0.0795988	0.278533	0.91526	0.783049	1.06979
NAFLD	ITGA5/ITGB7	Weighted median	23	-0.0735395	0.0658128	0.263822	0.929099	0.81666	1.05702
NAFLD	ITGA5/ITGB7	Inverse variance weighted	23	-0.109646	0.0468949	0.0193812	0.896151	0.817455	0.982424	0.821644
NAFLD	ITGA5/ITGB7	Simple mode	23	-0.0238996	0.124845	0.849942	0.976384	0.764452	1.24707
NAFLD	ITGA5/ITGB7	Weighted mode	23	-0.0686363	0.0592173	0.258859	0.933666	0.831352	1.04857
NAFLD	ITGB1BP2/LAT2	MR Egger	33	0.366303	0.186946	0.0591106	1.44239	0.999889	2.08072
NAFLD	ITGB1BP2/LAT2	Weighted median	33	0.0972081	0.102587	0.343352	1.10209	0.901349	1.34754
NAFLD	ITGB1BP2/LAT2	Inverse variance weighted	33	0.142663	0.071338	0.0455205	1.15334	1.00284	1.32642	0.832459
NAFLD	ITGB1BP2/LAT2	Simple mode	33	-0.00278968	0.200059	0.988961	0.997214	0.673744	1.47599
NAFLD	ITGB1BP2/LAT2	Weighted mode	33	-0.0202203	0.176449	0.909481	0.979983	0.693461	1.38489
NAFLD	ITGB1BP2/PPP1R12A	MR Egger	14	0.351021	0.197805	0.101317	1.42052	0.963987	2.09325
NAFLD	ITGB1BP2/PPP1R12A	Weighted median	14	0.280041	0.123442	0.0232917	1.32318	1.03883	1.68537
NAFLD	ITGB1BP2/PPP1R12A	Inverse variance weighted	14	0.17823	0.08839	0.0437573	1.1951	1.005	1.42116	0.832459
NAFLD	ITGB1BP2/PPP1R12A	Simple mode	14	-0.0665155	0.190513	0.732575	0.935648	0.644087	1.35919
NAFLD	ITGB1BP2/PPP1R12A	Weighted mode	14	0.255708	0.123199	0.0583389	1.29138	1.01434	1.64407
NAFLD	ITGB1BP2/USP8	MR Egger	32	-0.0110095	0.127564	0.931797	0.989051	0.770254	1.27
NAFLD	ITGB1BP2/USP8	Weighted median	32	0.0621819	0.0905604	0.492313	1.06416	0.891084	1.27084
NAFLD	ITGB1BP2/USP8	Inverse variance weighted	32	0.181606	0.0733686	0.0133139	1.19914	1.03853	1.3846	0.816373
NAFLD	ITGB1BP2/USP8	Simple mode	32	0.0158355	0.149785	0.916485	1.01596	0.757492	1.36263
NAFLD	ITGB1BP2/USP8	Weighted mode	32	0.0452282	0.0870967	0.607248	1.04627	0.882072	1.24103
NAFLD	KLRD1/LY9	MR Egger	25	-0.0339296	0.0790405	0.671722	0.96664	0.827911	1.12861
NAFLD	KLRD1/LY9	Weighted median	25	-0.084202	0.064819	0.193933	0.919246	0.809574	1.04377
NAFLD	KLRD1/LY9	Inverse variance weighted	25	-0.100044	0.0489416	0.0409392	0.904798	0.822037	0.99589	0.832459
NAFLD	KLRD1/LY9	Simple mode	25	-0.0670313	0.0985964	0.503101	0.935166	0.770836	1.13453
NAFLD	KLRD1/LY9	Weighted mode	25	-0.0670313	0.0599835	0.274845	0.935166	0.831438	1.05184
NAFLD	LACTB2/PPP1R2	MR Egger	11	-0.218728	0.226731	0.359899	0.803541	0.515241	1.25316
NAFLD	LACTB2/PPP1R2	Weighted median	11	0.119044	0.143334	0.406237	1.12642	0.850534	1.49179
NAFLD	LACTB2/PPP1R2	Inverse variance weighted	11	0.220021	0.105034	0.0361914	1.2461	1.01426	1.53095	0.832459
NAFLD	LACTB2/PPP1R2	Simple mode	11	0.278995	0.255876	0.301134	1.3218	0.800497	2.18259
NAFLD	LACTB2/PPP1R2	Weighted mode	11	0.0941241	0.137984	0.510643	1.0987	0.838345	1.4399
NAFLD	LBR/MAD1L1	MR Egger	12	-0.303833	0.193098	0.146687	0.737984	0.50545	1.0775
NAFLD	LBR/MAD1L1	Weighted median	12	-0.194417	0.120841	0.107645	0.823314	0.649686	1.04334
NAFLD	LBR/MAD1L1	Inverse variance weighted	12	-0.199872	0.0924743	0.0306661	0.818836	0.683095	0.98155	0.832459
NAFLD	LBR/MAD1L1	Simple mode	12	-0.363965	0.19277	0.0856606	0.694916	0.476258	1.01396
NAFLD	LBR/MAD1L1	Weighted mode	12	-0.181167	0.124693	0.174173	0.834296	0.6534	1.06527
NAFLD	LCN2/PRTN3	MR Egger	31	-0.154606	0.0745495	0.0470757	0.856752	0.740282	0.991547
NAFLD	LCN2/PRTN3	Weighted median	31	-0.191527	0.0665679	0.00401268	0.825698	0.724698	0.940773
NAFLD	LCN2/PRTN3	Inverse variance weighted	31	-0.138021	0.0523766	0.00840954	0.87108	0.786094	0.965255	0.816373
NAFLD	LCN2/PRTN3	Simple mode	31	0.122325	0.167572	0.47106	1.13012	0.813739	1.56951
NAFLD	LCN2/PRTN3	Weighted mode	31	-0.189754	0.067188	0.00834303	0.827163	0.725103	0.943588
NAFLD	LSP1/NCF2	MR Egger	11	-0.0581173	0.167829	0.737083	0.943539	0.679049	1.31105
NAFLD	LSP1/NCF2	Weighted median	11	0.243665	0.141702	0.0855111	1.27592	0.966504	1.68438
NAFLD	LSP1/NCF2	Inverse variance weighted	11	0.208355	0.103064	0.0432174	1.23165	1.00637	1.50736	0.832459
NAFLD	LSP1/NCF2	Simple mode	11	0.346486	0.263632	0.218098	1.41409	0.843469	2.37075
NAFLD	LSP1/NCF2	Weighted mode	11	0.261143	0.149048	0.110309	1.29841	0.969485	1.73894
NAFLD	MANF/MIF	MR Egger	10	-0.274169	0.227567	0.262715	0.760204	0.486655	1.18751
NAFLD	MANF/MIF	Weighted median	10	-0.20825	0.140681	0.138795	0.812004	0.616322	1.06982
NAFLD	MANF/MIF	Inverse variance weighted	10	-0.302074	0.104519	0.0038507	0.739283	0.602341	0.907359	0.816373
NAFLD	MANF/MIF	Simple mode	10	-0.176281	0.236055	0.474254	0.838383	0.527847	1.33161
NAFLD	MANF/MIF	Weighted mode	10	-0.134399	0.206329	0.531078	0.874241	0.583446	1.30997
NAFLD	MIF/PARK7	MR Egger	10	0.327998	0.0911872	0.00701302	1.38819	1.16099	1.65985
NAFLD	MIF/PARK7	Weighted median	10	0.23738	0.066329	0.000345142	1.26792	1.11335	1.44395
NAFLD	MIF/PARK7	Inverse variance weighted	10	0.194922	0.0635024	0.002144	1.21522	1.073	1.37628	0.816373
NAFLD	MIF/PARK7	Simple mode	10	0.052072	0.177264	0.775607	1.05345	0.74426	1.49109
NAFLD	MIF/PARK7	Weighted mode	10	0.233112	0.0660388	0.00641463	1.26252	1.10924	1.43699
NAFLD	MIF/PEBP1	MR Egger	5	0.306409	0.156095	0.144433	1.35854	1.00046	1.84477
NAFLD	MIF/PEBP1	Weighted median	5	0.238103	0.0890042	0.00746878	1.26884	1.06572	1.51067
NAFLD	MIF/PEBP1	Inverse variance weighted	5	0.223113	0.080237	0.00542472	1.24996	1.06806	1.46284	0.816373
NAFLD	MIF/PEBP1	Simple mode	5	0.18005	0.131128	0.241668	1.19728	0.925926	1.54815
NAFLD	MIF/PEBP1	Weighted mode	5	0.245815	0.0928218	0.0570861	1.27866	1.06597	1.5338
NAFLD	MIF/S100A4	MR Egger	10	0.198402	0.107962	0.103409	1.21945	0.986883	1.50683
NAFLD	MIF/S100A4	Weighted median	10	0.210951	0.0987703	0.0326981	1.23485	1.01751	1.49861
NAFLD	MIF/S100A4	Inverse variance weighted	10	0.184993	0.0733152	0.0116274	1.20321	1.04216	1.38915	0.816373
NAFLD	MIF/S100A4	Simple mode	10	0.283686	0.168216	0.125989	1.32802	0.955025	1.84668
NAFLD	MIF/S100A4	Weighted mode	10	0.264154	0.0894062	0.0161016	1.30233	1.09299	1.55176
NAFLD	MIF/STIP1	MR Egger	8	0.21932	0.154364	0.205198	1.24523	0.920136	1.68518
NAFLD	MIF/STIP1	Weighted median	8	0.251265	0.101349	0.0131671	1.28565	1.05403	1.56817
NAFLD	MIF/STIP1	Inverse variance weighted	8	0.228993	0.0905367	0.0114295	1.25733	1.05289	1.50147	0.816373
NAFLD	MIF/STIP1	Simple mode	8	0.23175	0.204095	0.293545	1.2608	0.84512	1.88095
NAFLD	MIF/STIP1	Weighted mode	8	0.25765	0.111009	0.053317	1.29389	1.04089	1.60838
NAFLD	MPIG6B/PDGFB	MR Egger	21	0.173168	0.110275	0.132844	1.18907	0.957939	1.47596
NAFLD	MPIG6B/PDGFB	Weighted median	21	0.176458	0.084429	0.0366165	1.19298	1.01104	1.40767
NAFLD	MPIG6B/PDGFB	Inverse variance weighted	21	0.149256	0.0626554	0.0172109	1.16097	1.0268	1.31267	0.821644
NAFLD	MPIG6B/PDGFB	Simple mode	21	0.224232	0.16763	0.196021	1.25136	0.900935	1.73809
NAFLD	MPIG6B/PDGFB	Weighted mode	21	0.178189	0.0849517	0.0488582	1.19505	1.01175	1.41156
NAFLD	NCF2/PSMD9	MR Egger	7	-0.0512684	0.217343	0.822878	0.950024	0.620481	1.45459
NAFLD	NCF2/PSMD9	Weighted median	7	-0.195875	0.122488	0.109791	0.822115	0.646649	1.04519
NAFLD	NCF2/PSMD9	Inverse variance weighted	7	-0.19771	0.100775	0.0497756	0.820608	0.673525	0.99981	0.85443
NAFLD	NCF2/PSMD9	Simple mode	7	-0.389064	0.200794	0.100772	0.677691	0.457207	1.0045
NAFLD	NCF2/PSMD9	Weighted mode	7	-0.192599	0.125329	0.175268	0.824813	0.645168	1.05448
NAFLD	NCF2/RASSF2	MR Egger	8	-0.141147	0.223886	0.551647	0.868362	0.559918	1.34672
NAFLD	NCF2/RASSF2	Weighted median	8	-0.24798	0.139304	0.0750537	0.780376	0.593917	1.02537
NAFLD	NCF2/RASSF2	Inverse variance weighted	8	-0.23345	0.115541	0.0433328	0.791797	0.63134	0.993036	0.832459
NAFLD	NCF2/RASSF2	Simple mode	8	-0.224597	0.231242	0.363774	0.798838	0.507716	1.25689
NAFLD	NCF2/RASSF2	Weighted mode	8	-0.250114	0.156163	0.153274	0.778712	0.573387	1.05756
NAFLD	NPDC1/PILRB	MR Egger	9	-0.141821	0.075432	0.102149	0.867777	0.748513	1.00604
NAFLD	NPDC1/PILRB	Weighted median	9	-0.0853023	0.0654229	0.192282	0.918235	0.807727	1.04386
NAFLD	NPDC1/PILRB	Inverse variance weighted	9	-0.114698	0.0487915	0.0187343	0.891636	0.810318	0.981114	0.821644
NAFLD	NPDC1/PILRB	Simple mode	9	0.0014726	0.10114	0.98874	1.00147	0.821386	1.22104
NAFLD	NPDC1/PILRB	Weighted mode	9	-0.0763514	0.058317	0.226801	0.926491	0.826419	1.03868
NAFLD	P4HB/PPP1R12A	MR Egger	11	0.433558	0.297566	0.1791	1.54274	0.86099	2.7643
NAFLD	P4HB/PPP1R12A	Weighted median	11	0.331612	0.167315	0.0474835	1.39321	1.00368	1.93392
NAFLD	P4HB/PPP1R12A	Inverse variance weighted	11	0.292393	0.144146	0.0425144	1.33963	1.00992	1.77699	0.832459
NAFLD	P4HB/PPP1R12A	Simple mode	11	0.465383	0.281292	0.129039	1.59262	0.91764	2.7641
NAFLD	P4HB/PPP1R12A	Weighted mode	11	0.350901	0.179164	0.0786258	1.42035	0.99974	2.01791
NAFLD	PARK7/S100A4	MR Egger	12	0.16313	0.0790544	0.0659966	1.17719	1.00822	1.37448
NAFLD	PARK7/S100A4	Weighted median	12	0.161687	0.0660788	0.01441	1.17549	1.0327	1.33803
NAFLD	PARK7/S100A4	Inverse variance weighted	12	0.139234	0.055789	0.0125702	1.14939	1.03034	1.2822	0.816373
NAFLD	PARK7/S100A4	Simple mode	12	0.180805	0.132954	0.201078	1.19818	0.923315	1.55488
NAFLD	PARK7/S100A4	Weighted mode	12	0.150142	0.0659937	0.0439123	1.162	1.02101	1.32246
NAFLD	PARK7/STIP1	MR Egger	5	0.184472	0.0951597	0.147921	1.20258	0.997961	1.44916
NAFLD	PARK7/STIP1	Weighted median	5	0.182893	0.0705484	0.00952975	1.20069	1.04563	1.37874
NAFLD	PARK7/STIP1	Inverse variance weighted	5	0.180657	0.0659498	0.00615683	1.198	1.05274	1.36331	0.816373
NAFLD	PARK7/STIP1	Simple mode	5	0.255404	0.154033	0.172634	1.29098	0.954564	1.74597
NAFLD	PARK7/STIP1	Weighted mode	5	0.186304	0.0702459	0.0568527	1.20479	1.04982	1.38263
NAFLD	PARP1/TCL1A	MR Egger	38	-0.30429	0.107563	0.00758656	0.737647	0.597433	0.910769
NAFLD	PARP1/TCL1A	Weighted median	38	-0.261646	0.0896323	0.00351032	0.769783	0.645761	0.917624
NAFLD	PARP1/TCL1A	Inverse variance weighted	38	-0.127557	0.0602478	0.0342419	0.880243	0.782201	0.990573	0.832459
NAFLD	PARP1/TCL1A	Simple mode	38	0.0488789	0.20264	0.810724	1.05009	0.70589	1.56214
NAFLD	PARP1/TCL1A	Weighted mode	38	-0.290016	0.0963085	0.00466839	0.748252	0.619538	0.903706
NAFLD	PDCD1/TNFRSF8	MR Egger	28	0.205259	0.134401	0.138783	1.22784	0.943492	1.59789
NAFLD	PDCD1/TNFRSF8	Weighted median	28	0.293996	0.105045	0.00512999	1.34178	1.09211	1.64853
NAFLD	PDCD1/TNFRSF8	Inverse variance weighted	28	0.14896	0.0742186	0.0447452	1.16063	1.0035	1.34236	0.832459
NAFLD	PDCD1/TNFRSF8	Simple mode	28	0.250123	0.220093	0.265758	1.28418	0.834219	1.97685
NAFLD	PDCD1/TNFRSF8	Weighted mode	28	0.226037	0.122841	0.0767757	1.25362	0.985376	1.59489
NAFLD	PDCD1/TNFRSF9	MR Egger	22	0.0568319	0.156963	0.721096	1.05848	0.778166	1.43976
NAFLD	PDCD1/TNFRSF9	Weighted median	22	0.126667	0.10837	0.24247	1.13504	0.917834	1.40365
NAFLD	PDCD1/TNFRSF9	Inverse variance weighted	22	0.156924	0.0780002	0.0442369	1.16991	1.00405	1.36316	0.832459
NAFLD	PDCD1/TNFRSF9	Simple mode	22	0.0870756	0.184643	0.642084	1.09098	0.759705	1.56671
NAFLD	PDCD1/TNFRSF9	Weighted mode	22	0.0699783	0.139637	0.621482	1.07248	0.815699	1.41011
NAFLD	PDGFA/SPARC	MR Egger	28	-0.293854	0.136586	0.0409091	0.745385	0.570316	0.974194
NAFLD	PDGFA/SPARC	Weighted median	28	-0.248918	0.0892476	0.00528598	0.779644	0.654527	0.928679
NAFLD	PDGFA/SPARC	Inverse variance weighted	28	-0.132192	0.0619489	0.0328518	0.876173	0.775993	0.989286	0.832459
NAFLD	PDGFA/SPARC	Simple mode	28	-0.24773	0.124504	0.0568358	0.78057	0.61155	0.996304
NAFLD	PDGFA/SPARC	Weighted mode	28	-0.24773	0.0838775	0.00643781	0.78057	0.662238	0.920047
NAFLD	PDGFA/VEGFC	MR Egger	28	-0.154488	0.133015	0.256017	0.856853	0.66021	1.11207
NAFLD	PDGFA/VEGFC	Weighted median	28	-0.166036	0.0895278	0.0636573	0.847016	0.710696	1.00948
NAFLD	PDGFA/VEGFC	Inverse variance weighted	28	-0.175034	0.0659463	0.00794989	0.839428	0.737648	0.955253	0.816373
NAFLD	PDGFA/VEGFC	Simple mode	28	-0.1412	0.154193	0.367913	0.868316	0.641839	1.17471
NAFLD	PDGFA/VEGFC	Weighted mode	28	-0.183584	0.0933974	0.0597049	0.832282	0.693057	0.999475
NAFLD	PDGFB/PPP1R12A	MR Egger	24	-0.01962	0.302682	0.948902	0.980571	0.54179	1.77471
NAFLD	PDGFB/PPP1R12A	Weighted median	24	-0.192837	0.132145	0.144487	0.824616	0.636455	1.06841
NAFLD	PDGFB/PPP1R12A	Inverse variance weighted	24	-0.222749	0.104958	0.0338145	0.800315	0.651507	0.983112	0.832459
NAFLD	PDGFB/PPP1R12A	Simple mode	24	-0.48282	0.267051	0.0837074	0.617041	0.365591	1.04144
NAFLD	PDGFB/PPP1R12A	Weighted mode	24	-0.47587	0.167768	0.00935078	0.621344	0.447224	0.863255
NAFLD	PDGFB/PTPN6	MR Egger	22	-0.233348	0.156845	0.152411	0.791878	0.582303	1.07688
NAFLD	PDGFB/PTPN6	Weighted median	22	-0.219478	0.0968437	0.0234323	0.802938	0.664121	0.970771
NAFLD	PDGFB/PTPN6	Inverse variance weighted	22	-0.165081	0.0732913	0.0242972	0.847825	0.734378	0.978798	0.832459
NAFLD	PDGFB/PTPN6	Simple mode	22	-0.303699	0.164678	0.0793103	0.738083	0.534476	1.01925
NAFLD	PDGFB/PTPN6	Weighted mode	22	-0.254486	0.10293	0.0220512	0.775315	0.633669	0.948623
NAFLD	PDGFB/SPARC	MR Egger	15	-0.0538366	0.137546	0.701835	0.947587	0.723666	1.2408
NAFLD	PDGFB/SPARC	Weighted median	15	-0.154498	0.0824271	0.0608814	0.856846	0.72902	1.00708
NAFLD	PDGFB/SPARC	Inverse variance weighted	15	-0.182053	0.0717073	0.0111223	0.833557	0.724264	0.959343	0.816373
NAFLD	PDGFB/SPARC	Simple mode	15	-0.250476	0.124588	0.064057	0.77843	0.609773	0.993736
NAFLD	PDGFB/SPARC	Weighted mode	15	-0.163656	0.0828599	0.0683142	0.849034	0.721761	0.99875
NAFLD	PDGFB/ST6GAL1	MR Egger	34	-0.30764	0.121469	0.0164226	0.73518	0.579425	0.932803
NAFLD	PDGFB/ST6GAL1	Weighted median	34	-0.209671	0.0955146	0.0281515	0.810851	0.672415	0.977788
NAFLD	PDGFB/ST6GAL1	Inverse variance weighted	34	-0.152287	0.0642549	0.0177855	0.858741	0.757125	0.973996	0.821644
NAFLD	PDGFB/ST6GAL1	Simple mode	34	-0.312547	0.153104	0.0492738	0.731581	0.541923	0.987615
NAFLD	PDGFB/ST6GAL1	Weighted mode	34	-0.249336	0.0909387	0.00979186	0.779318	0.652088	0.931373
NAFLD	PDGFB/TIMP3	MR Egger	20	-0.107349	0.0685026	0.134506	0.898212	0.785359	1.02728
NAFLD	PDGFB/TIMP3	Weighted median	20	-0.125567	0.056633	0.0266093	0.881997	0.789333	0.985539
NAFLD	PDGFB/TIMP3	Inverse variance weighted	20	-0.14345	0.0438085	0.0010586	0.866364	0.795079	0.944042	0.816373
NAFLD	PDGFB/TIMP3	Simple mode	20	-0.207868	0.11253	0.0803493	0.812314	0.651533	1.01277
NAFLD	PDGFB/TIMP3	Weighted mode	20	-0.135469	0.0495515	0.0131868	0.873306	0.792478	0.962378
NAFLD	PDGFB/TNFSF13	MR Egger	29	-0.337911	0.121588	0.00980015	0.713258	0.562017	0.9052
NAFLD	PDGFB/TNFSF13	Weighted median	29	-0.228409	0.090539	0.0116434	0.795799	0.6664	0.950324
NAFLD	PDGFB/TNFSF13	Inverse variance weighted	29	-0.139894	0.0622095	0.0245284	0.869451	0.769646	0.982197	0.832459
NAFLD	PDGFB/TNFSF13	Simple mode	29	-0.327244	0.154034	0.0425927	0.720908	0.533045	0.97498
NAFLD	PDGFB/TNFSF13	Weighted mode	29	-0.256042	0.0944511	0.0113329	0.77411	0.643286	0.931539
NAFLD	PDGFB/USP8	MR Egger	20	-0.0399332	0.176278	0.823338	0.960854	0.680152	1.3574
NAFLD	PDGFB/USP8	Weighted median	20	-0.229926	0.106845	0.0314007	0.794593	0.644461	0.979699
NAFLD	PDGFB/USP8	Inverse variance weighted	20	-0.181207	0.0827002	0.0284423	0.834263	0.709426	0.981067	0.832459
NAFLD	PDGFB/USP8	Simple mode	20	-0.321795	0.182969	0.0947176	0.724846	0.506407	1.03751
NAFLD	PDGFB/USP8	Weighted mode	20	-0.25349	0.122315	0.052074	0.776087	0.610652	0.986341
NAFLD	PILRA/TNFRSF1A	MR Egger	10	0.12366	0.0774278	0.148911	1.13163	0.972292	1.31708
NAFLD	PILRA/TNFRSF1A	Weighted median	10	0.110481	0.0676629	0.102509	1.11681	0.978105	1.2752
NAFLD	PILRA/TNFRSF1A	Inverse variance weighted	10	0.129455	0.0502502	0.00998891	1.13821	1.03145	1.25602	0.816373
NAFLD	PILRA/TNFRSF1A	Simple mode	10	0.0134191	0.116048	0.910481	1.01351	0.80732	1.27236
NAFLD	PILRA/TNFRSF1A	Weighted mode	10	0.106318	0.0639843	0.130955	1.11217	0.981089	1.26078
NAFLD	PLA2G4A/PTPN6	MR Egger	9	-0.0786667	0.212045	0.721617	0.924348	0.610013	1.40066
NAFLD	PLA2G4A/PTPN6	Weighted median	9	-0.190216	0.106612	0.0743927	0.82678	0.670873	1.01892
NAFLD	PLA2G4A/PTPN6	Inverse variance weighted	9	-0.221293	0.0900731	0.0140177	0.801482	0.671772	0.956237	0.821644
NAFLD	PLA2G4A/PTPN6	Simple mode	9	-0.253392	0.135596	0.0986004	0.776164	0.59502	1.01245
NAFLD	PLA2G4A/PTPN6	Weighted mode	9	-0.184376	0.124909	0.178163	0.831623	0.651031	1.06231
NAFLD	PPP1R12A/RILP	MR Egger	4	-0.21827	0.341414	0.588074	0.803908	0.411708	1.56973
NAFLD	PPP1R12A/RILP	Weighted median	4	-0.326558	0.162467	0.044431	0.721402	0.524666	0.991909
NAFLD	PPP1R12A/RILP	Inverse variance weighted	4	-0.308999	0.152047	0.0421268	0.734182	0.544978	0.989072	0.832459
NAFLD	PPP1R12A/RILP	Simple mode	4	-0.346311	0.24633	0.254431	0.707292	0.436434	1.14625
NAFLD	PPP1R12A/RILP	Weighted mode	4	-0.332298	0.18651	0.172828	0.717273	0.49765	1.03382
NAFLD	PPP1R12A/SNAP29	MR Egger	13	-0.272635	0.122344	0.0476573	0.761371	0.599039	0.967693
NAFLD	PPP1R12A/SNAP29	Weighted median	13	-0.200533	0.0916482	0.0286644	0.818295	0.68375	0.979315
NAFLD	PPP1R12A/SNAP29	Inverse variance weighted	13	-0.169072	0.0763336	0.0267659	0.844448	0.727104	0.98073	0.832459
NAFLD	PPP1R12A/SNAP29	Simple mode	13	-0.166918	0.155251	0.303452	0.846269	0.624246	1.14726
NAFLD	PPP1R12A/SNAP29	Weighted mode	13	-0.208542	0.0893482	0.0377923	0.811767	0.68136	0.967132
NAFLD	RHOC/TBCB	MR Egger	17	0.223628	0.184631	0.244551	1.25061	0.870881	1.7959
NAFLD	RHOC/TBCB	Weighted median	17	0.195067	0.0978882	0.0462886	1.21539	1.00321	1.47245
NAFLD	RHOC/TBCB	Inverse variance weighted	17	0.17562	0.0870293	0.0435968	1.19199	1.00506	1.41368	0.832459
NAFLD	RHOC/TBCB	Simple mode	17	0.167211	0.16511	0.326265	1.182	0.855212	1.63367
NAFLD	RHOC/TBCB	Weighted mode	17	0.204337	0.0916895	0.0405316	1.22671	1.02493	1.46822
NAFLD	RWDD1/STAMBP	MR Egger	9	0.312488	0.142771	0.0647991	1.36682	1.0332	1.80818
NAFLD	RWDD1/STAMBP	Weighted median	9	0.325782	0.124254	0.00874384	1.38511	1.08572	1.76706
NAFLD	RWDD1/STAMBP	Inverse variance weighted	9	0.232717	0.0975559	0.0170572	1.26202	1.04238	1.52795	0.821644
NAFLD	RWDD1/STAMBP	Simple mode	9	0.340872	0.215912	0.153046	1.40617	0.920981	2.14698
NAFLD	RWDD1/STAMBP	Weighted mode	9	0.36078	0.142915	0.0355626	1.43445	1.08401	1.89818
NAFLD	RWDD1/VTA1	MR Egger	5	-0.229874	0.422173	0.623961	0.794634	0.347381	1.81772
NAFLD	RWDD1/VTA1	Weighted median	5	0.508211	0.281793	0.0713117	1.66231	0.956854	2.88789
NAFLD	RWDD1/VTA1	Inverse variance weighted	5	0.501195	0.236916	0.0343877	1.65069	1.03753	2.62623	0.832459
NAFLD	RWDD1/VTA1	Simple mode	5	0.928835	0.441919	0.10344	2.53156	1.06468	6.01945
NAFLD	RWDD1/VTA1	Weighted mode	5	0.408946	0.36166	0.321366	1.50523	0.740886	3.05812
NAFLD	SH2B3/TBL1X	MR Egger	23	-0.094704	0.116838	0.426709	0.909642	0.723463	1.14373
NAFLD	SH2B3/TBL1X	Weighted median	23	-0.0760228	0.0966536	0.431546	0.926795	0.76685	1.1201
NAFLD	SH2B3/TBL1X	Inverse variance weighted	23	-0.191743	0.0693813	0.00571658	0.825519	0.720558	0.94577	0.816373
NAFLD	SH2B3/TBL1X	Simple mode	23	-0.185752	0.204779	0.374193	0.83048	0.555927	1.24063
NAFLD	SH2B3/TBL1X	Weighted mode	23	-0.075355	0.100621	0.461851	0.927414	0.761418	1.1296
NAFLD	SNX9/STK4	MR Egger	13	0.234029	0.286332	0.431085	1.26368	0.720952	2.21497
NAFLD	SNX9/STK4	Weighted median	13	0.213515	0.128719	0.0971625	1.23802	0.961968	1.5933
NAFLD	SNX9/STK4	Inverse variance weighted	13	0.228431	0.100248	0.0226873	1.25663	1.03246	1.52946	0.831719
NAFLD	SNX9/STK4	Simple mode	13	0.320742	0.194365	0.124812	1.37815	0.941563	2.01717
NAFLD	SNX9/STK4	Weighted mode	13	0.246829	0.158379	0.145093	1.27996	0.938385	1.74587
NAFLD	STAMBP/WWP2	MR Egger	14	-0.129106	0.1255	0.323896	0.878881	0.68723	1.12398
NAFLD	STAMBP/WWP2	Weighted median	14	-0.080368	0.0925733	0.38531	0.922777	0.769656	1.10636
NAFLD	STAMBP/WWP2	Inverse variance weighted	14	-0.181171	0.0923055	0.0496768	0.834292	0.69622	0.999747	0.85443
NAFLD	STAMBP/WWP2	Simple mode	14	-0.438996	0.245022	0.0964831	0.644683	0.398822	1.04211
NAFLD	STAMBP/WWP2	Weighted mode	14	-0.083695	0.102933	0.430798	0.919712	0.751681	1.1253
NAFLD	SUSD1/THPO	MR Egger	18	0.226591	0.221951	0.322488	1.25432	0.811856	1.93792
NAFLD	SUSD1/THPO	Weighted median	18	0.0863584	0.133348	0.517232	1.0902	0.839455	1.41584
NAFLD	SUSD1/THPO	Inverse variance weighted	18	0.253814	0.108127	0.0189064	1.28893	1.04277	1.5932	0.821644
NAFLD	SUSD1/THPO	Simple mode	18	0.188464	0.234111	0.431924	1.20739	0.763079	1.91042
NAFLD	SUSD1/THPO	Weighted mode	18	0.0298127	0.155482	0.850215	1.03026	0.759623	1.39732

## Sheet: TableS6
Table S6 Sensitive analysis of the association between identified protein-to-protein ratio and NAFLD
Outcome	Exposure	MR_PRESSO_Global_Pval	MR_egger_intercept	MR_egger_se	MR_egger_Pval	IVW_Q	IVW_Q_df	IVW_Q_pval	MR_egger_Q	MR_egger_Q_df	MR_egger_Q_pval	Correct_causal_direction	Steiger_pval
NAFLD	ITGB1BP2/USP8	0.057	0.0196664	0.0108347	0.0795123	40.3436	30	0.0983796	44.7743	31	0.0522022	TRUE	0
NAFLD	HBEGF/WWP2	0.07	-0.0118211	0.0106302	0.274161	45.8295	33	0.0679735	47.5469	34	0.0614062	TRUE	0
NAFLD	PDGFB/PPP1R12A	0.071	-0.0161831	0.0225847	0.481189	33.2519	22	0.0584167	34.028	23	0.0647545	TRUE	0
NAFLD	DAG1/PDGFB	0.103	-0.00963653	0.0106545	0.371765	48.8372	36	0.0749749	49.9469	37	0.0757876	TRUE	0
NAFLD	CD79B/FCRL2	0.081	0.0137408	0.0121128	0.267387	34.9367	25	0.0893546	36.7351	26	0.0789562	TRUE	0
NAFLD	ANXA3/ANXA4	0.124	-0.0257488	0.0224251	0.277606	15.5985	10	0.111717	17.655	11	0.0899386	TRUE	0
NAFLD	RHOC/TBCB	0.169	-0.0062541	0.021029	0.770238	22.7037	15	0.0906373	22.8375	16	0.118147	TRUE	0
NAFLD	CD69/PTPN6	0.219	0.00191513	0.0192031	0.922205	18.8252	12	0.0928363	18.8408	13	0.128124	TRUE	2.28974e-299
NAFLD	DIABLO/PDGFB	0.16	0.00178463	0.0200203	0.930328	19.8159	13	0.0998971	19.828	14	0.135658	TRUE	0
NAFLD	CDH2/SSC4D	0.213	-0.0152511	0.0101613	0.15072	22.7552	18	0.200174	25.603	19	0.141637	TRUE	0
NAFLD	KLRD1/LY9	0.143	-0.0114819	0.010797	0.298621	29.8554	23	0.153597	31.3234	24	0.144675	TRUE	0
NAFLD	STAMBP/WWP2	0.235	-0.00787622	0.0124892	0.5401	17.7538	12	0.123372	18.3422	13	0.144952	TRUE	0
NAFLD	DBNL/PDGFB	0.169	0.00448238	0.0150427	0.768396	31.0871	23	0.120668	31.2071	24	0.1479	TRUE	0
NAFLD	FIS1/NCK2	0.361	0.0344356	0.0143404	0.0615216	3.71558	5	0.591047	9.48184	6	0.148238	TRUE	1.22971e-249
NAFLD	PDGFB/USP8	0.19	-0.0153246	0.0168647	0.375526	23.7072	18	0.164858	24.7947	19	0.167413	TRUE	0
NAFLD	SUSD1/THPO	0.185	0.00243513	0.0171728	0.889007	22.3356	16	0.132684	22.3636	17	0.171136	TRUE	9.64454e-293
NAFLD	CD300E/TNFRSF1B	0.221	0.00532575	0.0111532	0.63771	28.4458	22	0.161372	28.7407	23	0.189063	TRUE	0
NAFLD	CDH17/GALNT3	0.248	0.00203168	0.0111368	0.857284	23.9648	18	0.156185	24.0091	19	0.195804	TRUE	0
NAFLD	PDGFA/VEGFC	0.214	-0.00224942	0.0125703	0.859366	32.9345	26	0.164005	32.9751	27	0.197893	TRUE	0
NAFLD	CD84/SORT1	0.217	-0.00138231	0.0108905	0.899873	35.7283	29	0.181616	35.7481	30	0.21644	TRUE	0
NAFLD	FIS1/SKAP2	0.301	0.0196948	0.0124503	0.152337	9.08697	8	0.335012	11.9293	9	0.217327	TRUE	1.70648e-269
NAFLD	CKAP4/LAMP3	0.285	0.0084263	0.0111431	0.459887	21.4768	17	0.205686	22.1992	18	0.223261	TRUE	0
NAFLD	FIS1/MPIG6B	0.397	0.0218509	0.0156818	0.206143	8.11579	7	0.322495	10.3668	8	0.240218	TRUE	0
NAFLD	CRKL/FIS1	0.397	-0.0314835	0.0147795	0.086381	3.39393	5	0.639495	7.93173	6	0.243148	TRUE	8.36589e-245
NAFLD	CD83/LAMP3	0.258	0.0206341	0.0143565	0.174275	14.7143	13	0.325525	17.0524	14	0.253394	TRUE	0
NAFLD	P4HB/PPP1R12A	0.335	-0.0104313	0.0190134	0.596606	12.0867	9	0.208463	12.491	10	0.25354	TRUE	3.19033e-156
NAFLD	PDGFB/SPARC	0.361	-0.0174832	0.0160443	0.29564	15.5847	13	0.272284	17.0082	14	0.255741	TRUE	0
NAFLD	PDGFB/ST6GAL1	0.298	0.0152315	0.0101776	0.144302	35.1722	32	0.320277	37.634	33	0.265342	TRUE	0
NAFLD	RWDD1/VTA1	0.347	0.0575682	0.0288841	0.140264	1.16705	3	0.760918	5.13941	4	0.27329	TRUE	2.02235e-106
NAFLD	CLEC4D/RETN	0.261	0.0128202	0.0170543	0.464666	17.08	14	0.251938	17.7695	15	0.27498	TRUE	0
NAFLD	PDGFB/PTPN6	0.298	0.00772441	0.0156083	0.62607	24.0624	20	0.239676	24.3571	21	0.27608	TRUE	0
NAFLD	GUCA2A/LGALS4	0.278	-0.00397665	0.0309752	0.901016	10.7726	8	0.214921	10.7948	9	0.290039	TRUE	2.1229e-177
NAFLD	CALCOCO1/ERBIN	0.448	-0.00433912	0.0220559	0.850531	8.32619	6	0.215167	8.3799	7	0.300289	TRUE	3.76012e-176
NAFLD	MIF/PARK7	0.424	-0.028581	0.0149856	0.0929266	6.89248	8	0.548277	10.53	9	0.309303	TRUE	0
NAFLD	EGF/TNFSF14	0.278	-0.0116253	0.0123862	0.365063	14.6428	13	0.330181	15.635	14	0.336167	TRUE	0
NAFLD	CR2/TNFRSF13B	0.363	0.00238972	0.0108823	0.827392	40.891	37	0.303516	40.9443	38	0.342564	TRUE	0
NAFLD	ANGPT1/PDGFB	0.451	0.00529628	0.00760751	0.493285	25.4895	23	0.325551	26.0266	24	0.351815	TRUE	0
NAFLD	BCAN/DPP6	0.473	0.00950775	0.0147934	0.536444	10.5794	9	0.305647	11.0649	10	0.352483	TRUE	0
NAFLD	FIS1/PDGFB	0.409	0.00463536	0.0121682	0.706599	26.5917	24	0.323842	26.7525	25	0.368362	TRUE	0
NAFLD	GLOD4/MIF	0.529	0.00718132	0.0158568	0.666547	7.34182	6	0.290389	7.59279	7	0.369866	TRUE	3.76643e-219
NAFLD	ARSA/DPP7	0.456	0.020283	0.0138055	0.175848	8.63438	9	0.471685	10.7929	10	0.373879	TRUE	0
NAFLD	SH2B3/TBL1X	0.338	-0.0109895	0.0106545	0.314068	22.3172	21	0.381431	23.4478	22	0.376823	TRUE	0
NAFLD	CD93/TNFRSF4	0.388	-0.0087164	0.021651	0.699263	8.31317	7	0.30579	8.50565	8	0.385696	TRUE	1.08698e-173
NAFLD	CLEC4D/HGF	0.472	-0.0283147	0.0157633	0.0957202	11.4984	13	0.569143	14.7249	14	0.397218	TRUE	0
NAFLD	FHIT/MIF	0.383	0.0113684	0.0290989	0.715948	4.94215	4	0.293285	5.13073	5	0.400135	TRUE	0
NAFLD	PDCD1/TNFRSF8	0.413	-0.00552339	0.0109243	0.617395	27.9279	26	0.362017	28.2025	27	0.400592	TRUE	0
NAFLD	CD79B/FCRL1	0.46	0.00309831	0.00885628	0.729783	23.5682	22	0.370263	23.6993	23	0.420611	TRUE	0
NAFLD	HARS1/MIF	NA	0.0191996	0.0221461	0.545292	0.97209	1	0.324159	1.7237	2	0.422381	NA	NA
NAFLD	AXIN1/DAPP1	0.465	-0.0301052	0.0233226	0.253226	4.29032	5	0.508418	5.95653	6	0.428077	TRUE	6.4557e-171
NAFLD	HSPA1A/MITD1	0.499	-0.044385	0.0242227	0.116604	3.53022	6	0.739944	6.88782	7	0.440653	TRUE	4.81757e-181
NAFLD	LCN2/PRTN3	0.443	0.00250487	0.00789058	0.753177	30.2087	29	0.40364	30.3137	30	0.449676	TRUE	0
NAFLD	ENO2/ITGB1BP2	0.505	-0.0011038	0.0135507	0.935888	21.0868	20	0.392039	21.0938	21	0.453228	TRUE	0
NAFLD	ABHD14B/STAMBP	0.53	0.0136004	0.0260006	0.623262	5.39808	5	0.369251	5.69348	6	0.458387	TRUE	3.64273e-273
NAFLD	DSC2/EFEMP1	0.49	-0.0014706	0.0111498	0.896386	20.9844	20	0.398049	21.0027	21	0.45878	TRUE	0
NAFLD	PDGFB/TIMP3	0.521	-0.00760819	0.0110015	0.498038	18.4541	18	0.426139	18.9444	19	0.46041	TRUE	0
NAFLD	F11R/PARK7	0.715	0.000815486	0.0200397	0.970097	3.56229	3	0.312772	3.56426	4	0.468175	TRUE	6.6252e-203
NAFLD	CTRC/PLA2G1B	0.53	0.00730541	0.00906321	0.428841	22.0759	22	0.455366	22.7279	23	0.476753	TRUE	0
NAFLD	LSP1/NCF2	0.507	0.0329677	0.0163872	0.0751105	5.54601	9	0.784354	9.59332	10	0.476867	TRUE	3.64196e-243
NAFLD	PARK7/S100A4	0.537	-0.00563952	0.0129751	0.673052	10.3675	10	0.408867	10.5633	11	0.480537	TRUE	0
NAFLD	DAPP1/ITGB1BP2	0.467	0.0206925	0.0125531	0.112866	20.757	23	0.595925	23.4742	24	0.491969	TRUE	0
NAFLD	CD59/SCARB2	0.585	0.00110387	0.0193337	0.955869	8.39073	8	0.396262	8.39415	9	0.494964	TRUE	0
NAFLD	CALCOCO1/VPS53	0.51	-0.0153096	0.0176881	0.42632	4.63895	5	0.46151	5.38809	6	0.495084	TRUE	1.01984e-190
NAFLD	CNST/PRKAR1A	0.701	-0.00150404	0.0158627	0.928144	5.30822	5	0.379433	5.31777	6	0.50375	TRUE	0
NAFLD	AZU1/NCF2	0.577	0.0034587	0.0145878	0.81694	11.1932	11	0.427222	11.2504	12	0.507589	TRUE	1.01528e-269
NAFLD	F3/GFRA1	0.545	0.0143027	0.0121832	0.261465	11.7696	13	0.546618	13.1479	14	0.514916	TRUE	0
NAFLD	CC2D1A/STAMBP	0.511	0.0305858	0.023088	0.242569	3.42268	5	0.635119	5.17764	6	0.52124	TRUE	9.71254e-188
NAFLD	ELOA/MAD1L1	0.68	0.0319732	0.0594644	0.62812	2.90675	3	0.406227	3.19586	4	0.5256	TRUE	2.89767e-191
NAFLD	CD58/SIRPB1	0.646	0.007308	0.0100638	0.481659	11.4589	12	0.490052	11.9862	13	0.528773	TRUE	0
NAFLD	DBNL/RWDD1	0.576	-0.0435993	0.0316111	0.261656	1.26051	3	0.738532	3.16281	4	0.530959	TRUE	4.085e-182
NAFLD	FIS1/MGLL	0.647	0.01595	0.0115533	0.192589	10.0121	12	0.614896	11.9181	13	0.534374	TRUE	0
NAFLD	MIF/STIP1	0.641	0.00134153	0.0173386	0.940843	5.94443	6	0.429444	5.95042	7	0.545551	TRUE	0
NAFLD	CD48/ITGB7	0.57	0.010995	0.0111779	0.338334	16.5653	18	0.55316	17.5328	19	0.553819	TRUE	0
NAFLD	CALCOCO1/TBC1D23	0.591	-0.018964	0.012505	0.157588	8.40021	11	0.677069	10.7	12	0.554787	TRUE	0
NAFLD	MIF/S100A4	0.465	-0.0021086	0.0124621	0.869838	7.60387	8	0.473089	7.6325	9	0.571562	TRUE	0
NAFLD	CALCOCO1/DAB2	0.702	-0.0039255	0.0188477	0.840945	6.63159	7	0.468219	6.67497	8	0.572072	TRUE	2.42829e-157
NAFLD	LACTB2/PPP1R2	0.565	0.0413475	0.0189361	0.0568462	3.7765	9	0.925497	8.54432	10	0.575825	TRUE	0
NAFLD	DAPP1/GOPC	NA	0.039989	0.0454939	0.54094	0.293856	1	0.58776	1.06649	2	0.586697	NA	NA
NAFLD	CALCOCO1/TJAP1	0.65	-0.00840575	0.010968	0.454603	14.5149	16	0.560411	15.1023	17	0.588115	TRUE	0
NAFLD	RWDD1/STAMBP	0.57	-0.010978	0.0143456	0.46913	5.91356	7	0.549878	6.49917	8	0.5915	TRUE	0
NAFLD	CD40LG/TNFSF14	0.528	-0.00953198	0.0102768	0.36834	13.1767	15	0.588648	14.037	16	0.595954	TRUE	0
NAFLD	LBR/MAD1L1	0.598	0.0105337	0.0171758	0.553379	8.8812	10	0.543414	9.25732	11	0.598154	TRUE	0
NAFLD	DAPP1/MPIG6B	0.577	0.0388524	0.0312243	0.339434	0.327946	2	0.848765	1.87623	3	0.598489	TRUE	1.08867e-109
NAFLD	CLIP2/PDLIM7	0.569	-0.0137747	0.0177907	0.44783	18.1345	20	0.578546	18.734	21	0.602198	TRUE	0
NAFLD	ITGB1BP2/PPP1R12A	0.658	-0.017274	0.0176906	0.348116	10.1196	12	0.605466	11.0731	13	0.604694	TRUE	0
NAFLD	CA13/TIA1	0.462	0.0346222	0.0159661	0.0619651	2.59172	8	0.957317	7.29402	9	0.606537	TRUE	0
NAFLD	CD300C/LRRC25	0.58	-0.00106568	0.0125762	0.933459	15.7155	17	0.544087	15.7227	18	0.611896	TRUE	0
NAFLD	CD74/DLL1	0.619	-0.0175245	0.0141787	0.234307	13.1337	16	0.66296	14.6613	17	0.619863	TRUE	0
NAFLD	HSPA1A/STIP1	0.64	-0.0261118	0.0153628	0.120031	6.10968	10	0.805966	8.99858	11	0.622024	TRUE	5.86026e-295
NAFLD	PILRA/TNFRSF1A	0.525	0.00133921	0.0136119	0.924047	7.10341	8	0.525518	7.11309	9	0.625346	TRUE	0
NAFLD	AK1/DNPH1	0.765	-0.0164403	0.0165497	0.35888	4.27614	6	0.639363	5.26295	7	0.627908	TRUE	0
NAFLD	DAPP1/PDLIM7	0.616	0.0382111	0.0229949	0.147633	2.47501	6	0.871254	5.23632	7	0.631148	TRUE	1.38573e-180
NAFLD	FCRL6/KLRD1	0.627	0.00193343	0.00904755	0.832667	21.0752	23	0.576496	21.1209	24	0.631586	TRUE	0
NAFLD	CCL22/PDGFB	0.635	-0.0135741	0.0103448	0.198254	29.8869	34	0.669545	31.6087	35	0.632613	TRUE	0
NAFLD	DNAJB1/VPS37A	0.632	0.00011618	0.0320978	0.997252	4.30906	5	0.50583	4.30907	6	0.634929	TRUE	2.04357e-146
NAFLD	PLA2G4A/PTPN6	0.715	-0.017337	0.0233343	0.481676	5.5413	7	0.594208	6.09332	8	0.636779	TRUE	0
NAFLD	ANGPT1/PDGFA	0.662	-0.0142477	0.0110327	0.206422	25.9462	30	0.677876	27.6139	31	0.641018	TRUE	0
NAFLD	DBNL/HSPA1A	0.706	0.0171073	0.0162642	0.317627	7.57713	10	0.670065	8.68349	11	0.651081	TRUE	6.33132e-258
NAFLD	PDGFA/SPARC	0.692	0.0162335	0.0122236	0.195706	21.8427	26	0.697271	23.6064	27	0.652048	TRUE	0
NAFLD	ANXA11/DAPP1	0.809	0.00158146	0.0256206	0.956394	1.60012	2	0.449303	1.60393	3	0.6585	TRUE	8.14553e-126
NAFLD	FCER2/TCL1A	0.49	0.0118721	0.00999625	0.248883	16.4269	20	0.689813	17.8374	21	0.659269	TRUE	0
NAFLD	NCF2/PSMD9	0.694	-0.0198559	0.02611	0.481275	3.48474	5	0.625698	4.06306	6	0.668143	TRUE	9.0887e-239
NAFLD	CD55/CDH1	0.712	-0.0129617	0.0104124	0.232291	11.4467	15	0.720337	12.9963	16	0.67303	TRUE	0
NAFLD	DAPP1/PMVK	0.677	0.0233044	0.0155744	0.178229	3.49113	7	0.836165	5.73011	8	0.677434	TRUE	4.32868e-299
NAFLD	DKK1/LGALS8	0.656	-0.0164453	0.0118246	0.178202	17.4642	22	0.737243	19.3984	23	0.677872	TRUE	0
NAFLD	EGLN1/NCF2	0.71	-0.0141525	0.019353	0.485472	5.97089	8	0.650492	6.50567	9	0.688434	TRUE	1.12852e-213
NAFLD	CPXM1/HBEGF	0.687	0.00491629	0.00685778	0.476844	43.7141	49	0.686668	44.2281	50	0.703204	TRUE	0
NAFLD	DAPP1/PTPN6	0.727	0.0229916	0.0202918	0.320505	1.61391	4	0.80629	2.8977	5	0.715754	TRUE	2.54893e-271
NAFLD	PDGFB/TNFSF13	0.731	0.0208989	0.0110256	0.0687798	19.7286	27	0.841949	23.3215	28	0.716787	TRUE	0
NAFLD	PPP1R12A/RILP	0.818	-0.00998873	0.0336545	0.794604	1.25414	2	0.534155	1.34223	3	0.719131	TRUE	1.38754e-107
NAFLD	CIAPIN1/PARK7	0.633	-0.0209312	0.0225428	0.451165	0.444127	2	0.800864	1.30626	3	0.727648	TRUE	2.57449e-269
NAFLD	HEXIM1/IKBKG	0.786	-0.00319964	0.0197576	0.874044	9.46005	12	0.663215	9.48627	13	0.735307	TRUE	0
NAFLD	CALCOCO1/CASP3	0.758	-0.0226109	0.014855	0.156196	6.29143	11	0.853229	8.60825	12	0.735976	TRUE	0
NAFLD	FAM3C/PILRB	0.568	0.00775819	0.0164071	0.653027	4.09835	6	0.663369	4.32194	7	0.742039	TRUE	0
NAFLD	CLEC14A/TNFRSF21	0.704	-0.00753251	0.0120926	0.540754	15.1771	19	0.711278	15.5651	20	0.743213	TRUE	0
NAFLD	APBB1IP/NCF2	0.75	0.0170318	0.0260759	0.534508	4.61604	7	0.706703	5.04266	8	0.753006	TRUE	4.53195e-205
NAFLD	FUT8/SPARC	0.707	-0.00983825	0.0102294	0.35142	10.9094	15	0.758989	11.8344	16	0.7553	TRUE	0
NAFLD	ARHGEF12/IRAK4	NA	-0.0163952	0.0367122	0.732612	0.360431	1	0.548267	0.559872	2	0.755832	NA	NA
NAFLD	CD58/LTBR	0.686	-0.0114094	0.00925787	0.23209	14.5243	20	0.80295	16.0431	21	0.767224	TRUE	0
NAFLD	CPB1/CTRC	0.784	0.00505629	0.00962927	0.604143	20.1922	25	0.736674	20.4679	26	0.768882	TRUE	0
NAFLD	EFNA4/EPHB6	0.831	-0.00406272	0.0128501	0.758379	7.25708	10	0.700973	7.35703	11	0.769477	TRUE	0
NAFLD	ITGA5/ITGB7	0.789	-0.00340784	0.0103885	0.746129	16.7203	21	0.727913	16.828	22	0.772785	TRUE	0
NAFLD	CA1/HMBS	0.761	0.02231	0.0178221	0.228629	10.8351	16	0.819545	12.4022	17	0.775196	TRUE	0
NAFLD	MANF/MIF	0.684	-0.00252828	0.0183148	0.893616	5.56303	8	0.696047	5.58209	9	0.780906	TRUE	2.10998e-219
NAFLD	CEP20/LBR	0.681	0.0269816	0.0238072	0.320395	1.05292	4	0.901669	2.33737	5	0.800762	TRUE	1.25697e-107
NAFLD	MIF/PEBP1	0.716	-0.0169049	0.0271736	0.577949	1.24523	3	0.742179	1.63224	4	0.802985	TRUE	0
NAFLD	PDCD1/TNFRSF9	0.809	0.00859783	0.0117004	0.470973	14.8421	20	0.78537	15.3821	21	0.803303	TRUE	0
NAFLD	CLEC1B/LGALS8	0.788	0.00598227	0.00860255	0.494082	16.5375	22	0.788347	17.021	23	0.808218	TRUE	0
NAFLD	APP/PDGFA	0.837	0.00204214	0.00940294	0.829538	23.956	30	0.77401	24.0032	31	0.810414	TRUE	0
NAFLD	NCF2/RASSF2	0.865	-0.0121482	0.0252392	0.647337	3.46665	6	0.748402	3.69832	7	0.813795	TRUE	1.03556e-195
NAFLD	ERP44/PFKFB2	0.58	0.0259447	0.0147096	0.12113	1.30864	7	0.988207	4.41959	8	0.817423	TRUE	0
NAFLD	DRAXIN/TCL1A	0.752	0.0182493	0.00947204	0.0659451	14.6554	24	0.930437	18.3674	25	0.826402	TRUE	0
NAFLD	ENO2/SCRN1	0.841	0.0019766	0.0159516	0.90384	6.5025	10	0.771429	6.51785	11	0.836678	TRUE	0
NAFLD	NPDC1/PILRB	0.694	0.00717553	0.0152193	0.651641	3.89997	7	0.791224	4.12226	8	0.845927	TRUE	0
NAFLD	DAPP1/HPCAL1	0.872	0.00953729	0.0181638	0.615748	3.79695	7	0.802846	4.07265	8	0.85051	TRUE	1.21858e-238
NAFLD	HSPB6/SNCG	0.644	0.00962073	0.0115944	0.430729	3.82412	8	0.872633	4.51265	9	0.874558	TRUE	0
NAFLD	ITGB1BP2/LAT2	0.881	-0.0175171	0.0135349	0.205149	20.9235	31	0.913915	22.5985	32	0.890561	TRUE	0
NAFLD	PPP1R12A/SNAP29	0.913	0.0167065	0.0154236	0.301901	5.22594	11	0.919732	6.39922	12	0.894636	TRUE	0
NAFLD	PARP1/TCL1A	0.848	0.0167374	0.0084388	0.0549926	22.5983	36	0.960114	26.5321	37	0.898976	TRUE	0
NAFLD	ATG4A/PPME1	0.932	-0.0309382	0.0312171	0.367161	1.19843	5	0.945028	2.18064	6	0.902358	TRUE	1.57937e-121
NAFLD	MPIG6B/PDGFB	0.93	-0.0032658	0.0123939	0.795001	11.9495	19	0.887772	12.0189	20	0.915422	TRUE	0
NAFLD	GFER/RRM2B	0.947	0.0138885	0.0237314	0.599497	0.561504	3	0.905186	0.904008	4	0.923985	TRUE	1.97005e-161
NAFLD	PARK7/STIP1	0.881	-0.00101422	0.0182374	0.959147	0.847971	3	0.837962	0.851064	4	0.931474	TRUE	0
NAFLD	DIABLO/PRKAR1A	0.917	0.00833655	0.012528	0.520825	4.45759	10	0.924353	4.90039	11	0.935894	TRUE	0
NAFLD	F2R/ITGB1BP2	0.953	0.00771939	0.0141556	0.591275	12.2306	21	0.933182	12.528	22	0.945496	TRUE	0
NAFLD	CPA2/ITGB7	0.964	-0.00400391	0.00866369	0.647423	17.4515	29	0.954696	17.665	30	0.963709	TRUE	0
NAFLD	DNPH1/PDGFB	0.971	-0.00644233	0.0114263	0.578111	13.4947	24	0.957252	13.8126	25	0.964902	TRUE	0
NAFLD	CCL25/PRSS27	0.97	-0.00429141	0.00807929	0.601156	10.3024	20	0.962352	10.5845	21	0.97028	TRUE	0
NAFLD	SNX9/STK4	0.983	-0.000460724	0.0220715	0.98372	4.25681	11	0.961794	4.25725	12	0.978334	TRUE	2.2616e-250

## Sheet: TableS7
Table S7 Casual effects of MR analysis between identified bacterial traits and protein-to-protein ratio
Outcome	Exposure	Method	nSNP	Beta	SE	pval	OR	OR_lci95	OR_uci95
ANXA11/DAPP1	CAG-145	Inverse variance weighted	2	0.167647	0.0819082	0.0406811	1.18252	1.00713	1.38845
ATG4A/PPME1	CAG-145	Inverse variance weighted	2	0.167498	0.0831199	0.0438897	1.18234	1.00459	1.39154
CALCOCO1/DAB2	CAG-145	Inverse variance weighted	2	0.196197	0.089101	0.027668	1.21677	1.02179	1.44894
CALCOCO1/TJAP1	CAG-145	Inverse variance weighted	2	0.202135	0.0868892	0.0199999	1.22401	1.03234	1.45127
CALCOCO1/VPS53	CAG-145	Inverse variance weighted	2	0.188999	0.0819763	0.0211366	1.20804	1.02873	1.4186
CD40LG/TNFSF14	CAG-145	Inverse variance weighted	2	-0.171964	0.0823845	0.0368584	0.84201	0.716457	0.989565
CEP20/LBR	CAG-145	Inverse variance weighted	2	-0.246082	0.0984475	0.0124325	0.781858	0.644656	0.948262
DAPP1/HPCAL1	CAG-145	Inverse variance weighted	2	-0.170901	0.0819769	0.0370929	0.842905	0.717792	0.989826
DAPP1/MPIG6B	CAG-145	Inverse variance weighted	2	-0.227612	0.0824555	0.00577277	0.796434	0.677582	0.936132
FCRL6/KLRD1	CAG-145	Inverse variance weighted	2	0.171228	0.0817284	0.0361635	1.18676	1.0111	1.39294
HSPA1A/MITD1	CAG-145	Inverse variance weighted	2	0.203127	0.0828427	0.0142083	1.22523	1.0416	1.44123
PPP1R12A/RILP	CAG-145	Inverse variance weighted	2	-0.163902	0.0818219	0.0451611	0.848825	0.723053	0.996476
SH2B3/TBL1X	CAG-145	Inverse variance weighted	2	0.166543	0.0811275	0.0400861	1.18121	1.00756	1.3848
SUSD1/THPO	CAG-145	Inverse variance weighted	2	0.186926	0.0816774	0.0221031	1.20554	1.0272	1.41484
CA13/TIA1	CAG-83 sp002392625	Inverse variance weighted	2	0.232203	0.117044	0.0472676	1.26138	1.0028	1.58663
CD58/SIRPB1	CAG-83 sp002392625	Inverse variance weighted	2	0.309287	0.112547	0.00599452	1.36245	1.09275	1.69873
CPB1/CTRC	CAG-83 sp002392625	Inverse variance weighted	2	-0.223607	0.111791	0.0454761	0.799629	0.642289	0.995513
DIABLO/PDGFB	CAG-83 sp002392625	Inverse variance weighted	2	0.259169	0.115166	0.0244234	1.29585	1.03401	1.624
DIABLO/PRKAR1A	CAG-83 sp002392625	Inverse variance weighted	2	0.228294	0.114207	0.0456138	1.25646	1.00446	1.57167
FIS1/SKAP2	CAG-83 sp002392625	Inverse variance weighted	2	-0.365723	0.114073	0.00134574	0.693695	0.554712	0.8675
LBR/MAD1L1	CAG-83 sp002392625	Inverse variance weighted	2	0.25962	0.114608	0.0234954	1.29644	1.03561	1.62296
MANF/MIF	CAG-83 sp002392625	Inverse variance weighted	2	0.237942	0.115059	0.03864	1.26864	1.0125	1.58956
PDGFB/PTPN6	CAG-83 sp002392625	Inverse variance weighted	2	-0.23236	0.113766	0.0411073	0.792661	0.634232	0.990664
RWDD1/VTA1	CAG-83 sp002392625	Inverse variance weighted	2	-0.245934	0.113127	0.0297082	0.781974	0.626465	0.976086
ANGPT1/PDGFA	Faecalicatena sp000364245	Inverse variance weighted	2	-0.377565	0.181901	0.0379247	0.685528	0.479942	0.97918
AZU1/NCF2	Faecalicatena sp000364245	Inverse variance weighted	2	0.362081	0.180218	0.0445241	1.43631	1.00889	2.04482
CD74/DLL1	Faecalicatena sp000364245	Inverse variance weighted	2	0.355225	0.173724	0.0408781	1.4265	1.01483	2.00516
DAG1/PDGFB	Faecalicatena sp000364245	Inverse variance weighted	2	0.427668	0.204231	0.0362565	1.53368	1.02775	2.28865
DAPP1/MPIG6B	Faecalicatena sp000364245	Inverse variance weighted	2	0.383668	0.17689	0.0300856	1.46766	1.03765	2.07585
FIS1/SKAP2	Faecalicatena sp000364245	Inverse variance weighted	2	0.344958	0.175089	0.0488168	1.41193	1.00179	1.99
HBEGF/WWP2	Faecalicatena sp000364245	Inverse variance weighted	2	-0.354217	0.177158	0.0455604	0.701723	0.495868	0.993037
ITGB1BP2/PPP1R12A	Faecalicatena sp000364245	Inverse variance weighted	2	0.394033	0.178366	0.0271663	1.48295	1.04544	2.10356
CPB1/CTRC	Klebsiella pneumoniae	Inverse variance weighted	2	-0.187063	0.0760988	0.0139652	0.829392	0.714468	0.9628
CTRC/PLA2G1B	Klebsiella pneumoniae	Inverse variance weighted	2	0.227292	0.0781851	0.00364794	1.2552	1.07686	1.46307
DSC2/EFEMP1	Klebsiella pneumoniae	Inverse variance weighted	2	0.244884	0.117434	0.0370433	1.27747	1.01482	1.6081
F11R/PARK7	Klebsiella pneumoniae	Inverse variance weighted	2	-0.153702	0.0775908	0.0475991	0.857528	0.736549	0.998377
HEXIM1/IKBKG	Klebsiella pneumoniae	Inverse variance weighted	2	0.221269	0.0777932	0.0044506	1.24766	1.07122	1.45316
NCF2/RASSF2	Klebsiella pneumoniae	Inverse variance weighted	2	0.173618	0.0792737	0.0285161	1.1896	1.01841	1.38957
CA1/HMBS	Lactobacillus B salivarius	Inverse variance weighted	2	0.269205	0.119512	0.0242889	1.30892	1.03558	1.65442
APBB1IP/NCF2	Leptospirae	Inverse variance weighted	2	0.665529	0.33035	0.0439451	1.94552	1.01821	3.71737
KLRD1/LY9	Leptospirae	Inverse variance weighted	2	-0.784752	0.32254	0.0149726	0.456233	0.242457	0.858495
CALCOCO1/TJAP1	Phocea massiliensis	Inverse variance weighted	2	-0.185958	0.090903	0.0407881	0.830308	0.694802	0.992242
CC2D1A/STAMBP	Phocea massiliensis	Inverse variance weighted	2	-0.255196	0.0908608	0.00497502	0.774765	0.648377	0.925789
CD93/TNFRSF4	Phocea massiliensis	Inverse variance weighted	2	0.250574	0.0917912	0.00633684	1.28476	1.07322	1.538
CDH2/SSC4D	Phocea massiliensis	Inverse variance weighted	2	0.269226	0.0866181	0.00188234	1.30895	1.10457	1.55115
DAPP1/PDLIM7	Phocea massiliensis	Inverse variance weighted	2	0.181601	0.0914424	0.0470377	1.19914	1.00238	1.43452
DAPP1/PMVK	Phocea massiliensis	Inverse variance weighted	2	0.283569	0.0932191	0.00235037	1.32786	1.10612	1.59405
DRAXIN/TCL1A	Phocea massiliensis	Inverse variance weighted	2	0.188739	0.0909522	0.037973	1.20773	1.01053	1.44341
EFNA4/EPHB6	Phocea massiliensis	Inverse variance weighted	2	-0.320473	0.0870763	0.0113427	0.726037	0.611849	0.860904

## Sheet: TableS8
Table S8 Sensitive analysis of the association between identified bacterial traits and protein-to-protein ratio
Outcome	Exposure	IVW_Q	IVW_Q_df	IVW_Q_pval
CEP20/LBR	CAG-145	1.41294	1	0.234569
CALCOCO1/DAB2	CAG-145	1.19978	1	0.273366
CALCOCO1/TJAP1	CAG-145	1.12927	1	0.28793
CD40LG/TNFSF14	CAG-145	0.750128	1	0.386436
ANXA11/DAPP1	CAG-145	0.662707	1	0.415606
SUSD1/THPO	CAG-145	0.434174	1	0.509948
CALCOCO1/VPS53	CAG-145	0.340003	1	0.559827
DAPP1/HPCAL1	CAG-145	0.289999	1	0.590221
FCRL6/KLRD1	CAG-145	0.253388	1	0.614699
PPP1R12A/RILP	CAG-145	0.208141	1	0.648229
ATG4A/PPME1	CAG-145	0.162279	1	0.687067
DAPP1/MPIG6B	CAG-145	0.0888808	1	0.765605
HSPA1A/MITD1	CAG-145	0.0322808	1	0.857413
SH2B3/TBL1X	CAG-145	0.00745702	1	0.931185
RWDD1/VTA1	CAG-83 sp002392625	0.504365	1	0.477588
CPB1/CTRC	CAG-83 sp002392625	0.358928	1	0.549102
DIABLO/PRKAR1A	CAG-83 sp002392625	0.354887	1	0.55136
CA13/TIA1	CAG-83 sp002392625	0.150195	1	0.698349
LBR/MAD1L1	CAG-83 sp002392625	0.0965409	1	0.756021
CD58/SIRPB1	CAG-83 sp002392625	0.0847843	1	0.770916
PDGFB/PTPN6	CAG-83 sp002392625	0.0568347	1	0.811571
DIABLO/PDGFB	CAG-83 sp002392625	0.00908038	1	0.924084
FIS1/SKAP2	CAG-83 sp002392625	0.00668529	1	0.934835
MANF/MIF	CAG-83 sp002392625	0.000966559	1	0.975198
DAG1/PDGFB	Faecalicatena sp000364245	1.36149	1	0.243279
ANGPT1/PDGFA	Faecalicatena sp000364245	1.06632	1	0.301778
FIS1/SKAP2	Faecalicatena sp000364245	0.921572	1	0.337062
DAPP1/MPIG6B	Faecalicatena sp000364245	0.409335	1	0.522307
HBEGF/WWP2	Faecalicatena sp000364245	0.258905	1	0.610873
AZU1/NCF2	Faecalicatena sp000364245	0.194881	1	0.658885
CD74/DLL1	Faecalicatena sp000364245	0.0777225	1	0.780408
ITGB1BP2/PPP1R12A	Faecalicatena sp000364245	0.030729	1	0.860846
DSC2/EFEMP1	Klebsiella pneumoniae	2.3042	1	0.129025
CPB1/CTRC	Klebsiella pneumoniae	0.619802	1	0.431121
CTRC/PLA2G1B	Klebsiella pneumoniae	0.252673	1	0.615199
NCF2/RASSF2	Klebsiella pneumoniae	0.206263	1	0.649712
HEXIM1/IKBKG	Klebsiella pneumoniae	0.028764	1	0.865325
F11R/PARK7	Klebsiella pneumoniae	0.00109439	1	0.97361
CA1/HMBS	Lactobacillus B salivarius	0.765863	1	0.3815
APBB1IP/NCF2	Leptospirae	0.444873	1	0.50478
KLRD1/LY9	Leptospirae	0.304166	1	0.581283
DAPP1/PMVK	Phocea massiliensis	1.00884	1	0.31518
CALCOCO1/TJAP1	Phocea massiliensis	0.398647	1	0.527789
CDH2/SSC4D	Phocea massiliensis	0.179084	1	0.672162
CC2D1A/STAMBP	Phocea massiliensis	0.175715	1	0.675082
DAPP1/PDLIM7	Phocea massiliensis	0.123532	1	0.725235
DRAXIN/TCL1A	Phocea massiliensis	0.0244721	1	0.87569
CD93/TNFRSF4	Phocea massiliensis	0.0219394	1	0.882249
EFNA4/EPHB6	Phocea massiliensis	0.00936666	1	0.9229

## Sheet: TableS9
Table S9 Casual effects of MR analysis between plasma protein and NAFLD
Outcome	Exposure	Method	nSNP	Beta	SE	pval	OR	OR_lci95	OR_uci95
NAFLD	ANGPT1	MR Egger	34	0.256708	0.144664	0.0854934	1.29267	0.973524	1.71644
NAFLD	ANGPT1	Weighted median	34	0.207347	0.0893504	0.020308	1.23041	1.03275	1.46591
NAFLD	ANGPT1	Inverse variance weighted	34	0.128134	0.0615785	0.0374502	1.13671	1.00747	1.28252
NAFLD	ANGPT1	Simple mode	34	0.21213	0.150088	0.16691	1.23631	0.921233	1.65914
NAFLD	ANGPT1	Weighted mode	34	0.22216	0.101962	0.0365859	1.24877	1.02257	1.52502
NAFLD	ANXA3	MR Egger	8	0.563041	0.628436	0.404795	1.756	0.512377	6.01813
NAFLD	ANXA3	Weighted median	8	0.336868	0.19764	0.0882964	1.40055	0.950748	2.06317
NAFLD	ANXA3	Inverse variance weighted	8	0.416437	0.155072	0.00724328	1.51655	1.11907	2.05521
NAFLD	ANXA3	Simple mode	8	0.366939	0.289642	0.245722	1.44331	0.81811	2.54629
NAFLD	ANXA3	Weighted mode	8	0.338947	0.246153	0.21094	1.40347	0.86631	2.2737
NAFLD	CD40LG	MR Egger	17	0.371226	0.255837	0.167364	1.44951	0.877907	2.39328
NAFLD	CD40LG	Weighted median	17	0.269182	0.12596	0.0325941	1.30889	1.02255	1.67542
NAFLD	CD40LG	Inverse variance weighted	17	0.19088	0.0931211	0.0403831	1.21031	1.0084	1.45266
NAFLD	CD40LG	Simple mode	17	0.317561	0.187251	0.109271	1.37377	0.951751	1.98293
NAFLD	CD40LG	Weighted mode	17	0.291947	0.135583	0.0468961	1.33903	1.02655	1.74663
NAFLD	CIAPIN1	MR Egger	9	-0.961728	1.01268	0.373901	0.382232	0.0525186	2.78189
NAFLD	CIAPIN1	Weighted median	9	0.297136	0.232375	0.201005	1.346	0.853578	2.12249
NAFLD	CIAPIN1	Inverse variance weighted	9	0.340827	0.168147	0.042667	1.40611	1.01132	1.95501
NAFLD	CIAPIN1	Simple mode	9	0.334792	0.361376	0.381318	1.39765	0.688317	2.83797
NAFLD	CIAPIN1	Weighted mode	9	0.311678	0.332305	0.37573	1.36572	0.712027	2.61953
NAFLD	CLIP2	MR Egger	8	0.153226	0.235343	0.539116	1.16559	0.734882	1.84873
NAFLD	CLIP2	Weighted median	8	0.246845	0.164909	0.134432	1.27998	0.926467	1.76839
NAFLD	CLIP2	Inverse variance weighted	8	0.350561	0.143491	0.0145623	1.41986	1.07178	1.881
NAFLD	CLIP2	Simple mode	8	0.584809	0.368984	0.157004	1.79465	0.87075	3.69884
NAFLD	CLIP2	Weighted mode	8	0.202585	0.178201	0.293022	1.22456	0.863562	1.73648
NAFLD	CNST	MR Egger	8	1.6153	1.30827	0.263106	5.02942	0.387162	65.3345
NAFLD	CNST	Weighted median	8	0.609235	0.250979	0.015206	1.83902	1.12448	3.00764
NAFLD	CNST	Inverse variance weighted	8	0.386289	0.186699	0.0385421	1.47151	1.02057	2.1217
NAFLD	CNST	Simple mode	8	0.656695	0.371926	0.1208	1.92841	0.93027	3.99751
NAFLD	CNST	Weighted mode	8	0.656695	0.363525	0.113802	1.92841	0.945715	3.93222
NAFLD	CRKL	MR Egger	3	0.969546	1.69814	0.669733	2.63675	0.0945324	73.5456
NAFLD	CRKL	Weighted median	3	0.574059	0.31589	0.0691748	1.77546	0.955916	3.29763
NAFLD	CRKL	Inverse variance weighted	3	0.591183	0.280568	0.0351098	1.80612	1.04213	3.1302
NAFLD	CRKL	Simple mode	3	0.54861	0.387628	0.292622	1.73084	0.80966	3.7001
NAFLD	CRKL	Weighted mode	3	0.558921	0.374705	0.274312	1.74878	0.839037	3.64495
NAFLD	CTRC	MR Egger	33	0.0976361	0.0555365	0.0886098	1.10256	0.988847	1.22935
NAFLD	CTRC	Weighted median	33	0.0750966	0.0601957	0.212199	1.07799	0.95802	1.21298
NAFLD	CTRC	Inverse variance weighted	33	0.0993983	0.0395015	0.0118588	1.10451	1.02222	1.19342
NAFLD	CTRC	Simple mode	33	0.160477	0.114639	0.17118	1.17407	0.937803	1.46986
NAFLD	CTRC	Weighted mode	33	0.0753864	0.0486118	0.130788	1.0783	0.980304	1.18609
NAFLD	DAG1	MR Egger	11	2.12377	1.0687	0.0781434	8.36261	1.02954	67.9268
NAFLD	DAG1	Weighted median	11	0.537748	0.196257	0.00614369	1.71215	1.16542	2.51535
NAFLD	DAG1	Inverse variance weighted	11	0.531587	0.149496	0.000376752	1.70163	1.26944	2.28097
NAFLD	DAG1	Simple mode	11	0.662357	0.351041	0.0885217	1.93936	0.974644	3.85896
NAFLD	DAG1	Weighted mode	11	0.639061	0.322954	0.0760248	1.8947	1.00609	3.56816
NAFLD	DAPP1	MR Egger	5	0.334034	0.59881	0.615882	1.39659	0.431869	4.51634
NAFLD	DAPP1	Weighted median	5	0.557612	0.230166	0.0154075	1.7465	1.11236	2.74213
NAFLD	DAPP1	Inverse variance weighted	5	0.499117	0.194627	0.0103332	1.64727	1.12485	2.41231
NAFLD	DAPP1	Simple mode	5	0.579573	0.348574	0.171707	1.78528	0.901557	3.53523
NAFLD	DAPP1	Weighted mode	5	0.579573	0.242493	0.0751623	1.78528	1.10992	2.87157
NAFLD	EPHB6	MR Egger	8	-0.146668	0.118042	0.260408	0.863581	0.685209	1.08839
NAFLD	EPHB6	Weighted median	8	-0.154824	0.0910648	0.0891024	0.856566	0.716547	1.02395
NAFLD	EPHB6	Inverse variance weighted	8	-0.16899	0.0824196	0.0403296	0.844518	0.718541	0.992581
NAFLD	EPHB6	Simple mode	8	-0.1891	0.173884	0.312833	0.827704	0.588657	1.16382
NAFLD	EPHB6	Weighted mode	8	-0.167473	0.0959273	0.124346	0.845799	0.700829	1.02076
NAFLD	ERBIN	MR Egger	5	1.89176	3.20203	0.59621	6.63101	0.0124727	3525.32
NAFLD	ERBIN	Weighted median	5	0.722138	0.287354	0.011969	2.05883	1.17225	3.61594
NAFLD	ERBIN	Inverse variance weighted	5	0.642028	0.227526	0.00477587	1.90033	1.21662	2.96827
NAFLD	ERBIN	Simple mode	5	0.768525	0.358318	0.0985538	2.15658	1.06846	4.35284
NAFLD	ERBIN	Weighted mode	5	0.756869	0.37646	0.114735	2.13159	1.01919	4.45813
NAFLD	F2R	MR Egger	16	0.10824	0.295311	0.71945	1.11432	0.624647	1.98784
NAFLD	F2R	Weighted median	16	0.305935	0.134561	0.0229913	1.35789	1.0431	1.76769
NAFLD	F2R	Inverse variance weighted	16	0.250921	0.110721	0.0234366	1.28521	1.03449	1.59669
NAFLD	F2R	Simple mode	16	0.377624	0.210962	0.0936557	1.45881	0.964773	2.20584
NAFLD	F2R	Weighted mode	16	0.318006	0.149956	0.0510287	1.37438	1.02439	1.84397
NAFLD	GLOD4	MR Egger	8	-0.488541	1.3719	0.733948	0.613521	0.0416915	9.02841
NAFLD	GLOD4	Weighted median	8	0.549408	0.244842	0.0248372	1.73223	1.07199	2.7991
NAFLD	GLOD4	Inverse variance weighted	8	0.53544	0.184305	0.00367044	1.7082	1.1903	2.45145
NAFLD	GLOD4	Simple mode	8	0.588826	0.356353	0.14244	1.80187	0.896169	3.62291
NAFLD	GLOD4	Weighted mode	8	0.558485	0.352036	0.15666	1.74802	0.876775	3.48502
NAFLD	GOPC	MR Egger	7	-0.871348	0.848873	0.351739	0.418387	0.0792507	2.20879
NAFLD	GOPC	Weighted median	7	0.42745	0.248551	0.0854749	1.53334	0.942037	2.4958
NAFLD	GOPC	Inverse variance weighted	7	0.400914	0.184717	0.0299751	1.49319	1.03963	2.14461
NAFLD	GOPC	Simple mode	7	0.677255	0.432076	0.168056	1.96847	0.84399	4.59112
NAFLD	GOPC	Weighted mode	7	0.666029	0.419321	0.163307	1.94649	0.855695	4.42778
NAFLD	HARS1	MR Egger	7	-1.58575	1.13592	0.22153	0.204793	0.0221005	1.89771
NAFLD	HARS1	Weighted median	7	0.332889	0.245433	0.174994	1.39499	0.862293	2.25678
NAFLD	HARS1	Inverse variance weighted	7	0.385455	0.184471	0.0366616	1.47028	1.02418	2.1107
NAFLD	HARS1	Simple mode	7	0.819783	0.416711	0.0967158	2.27001	1.00303	5.13735
NAFLD	HARS1	Weighted mode	7	0.819783	0.426125	0.102722	2.27001	0.984697	5.23301
NAFLD	ITGA5	MR Egger	24	0.0767813	0.152668	0.620011	1.07981	0.800557	1.45646
NAFLD	ITGA5	Weighted median	24	0.159457	0.1058	0.131772	1.17287	0.953218	1.44314
NAFLD	ITGA5	Inverse variance weighted	24	0.187822	0.0764498	0.0140179	1.20662	1.03871	1.40167
NAFLD	ITGA5	Simple mode	24	0.105252	0.248652	0.676015	1.11099	0.682423	1.8087
NAFLD	ITGA5	Weighted mode	24	0.243062	0.138188	0.0918887	1.27515	0.972597	1.67181
NAFLD	MANF	MR Egger	9	-0.181277	0.713608	0.806774	0.834204	0.205985	3.37838
NAFLD	MANF	Weighted median	9	0.215937	0.203129	0.287759	1.24102	0.833438	1.84794
NAFLD	MANF	Inverse variance weighted	9	0.304094	0.153596	0.0477225	1.3554	1.00305	1.83151
NAFLD	MANF	Simple mode	9	0.00894032	0.359422	0.980765	1.00898	0.498812	2.04093
NAFLD	MANF	Weighted mode	9	0.00894032	0.332047	0.979179	1.00898	0.526306	1.93431
NAFLD	MPIG6B	MR Egger	8	0.406159	0.461996	0.413146	1.50104	0.606922	3.71238
NAFLD	MPIG6B	Weighted median	8	0.429882	0.186794	0.0213709	1.53708	1.06584	2.21665
NAFLD	MPIG6B	Inverse variance weighted	8	0.376035	0.142054	0.00811805	1.4565	1.10253	1.92411
NAFLD	MPIG6B	Simple mode	8	0.516817	0.270822	0.0979988	1.67668	0.986103	2.85088
NAFLD	MPIG6B	Weighted mode	8	0.449713	0.231711	0.0934199	1.56786	0.995569	2.46913
NAFLD	NCK2	MR Egger	5	3.24498	4.06099	0.482668	25.6611	0.00896374	73461.9
NAFLD	NCK2	Weighted median	5	0.542286	0.294737	0.0657832	1.71993	0.965221	3.06476
NAFLD	NCK2	Inverse variance weighted	5	0.597029	0.243715	0.0142975	1.81671	1.12676	2.92915
NAFLD	NCK2	Simple mode	5	0.489997	0.378557	0.265204	1.63231	0.777264	3.42797
NAFLD	NCK2	Weighted mode	5	0.489997	0.346919	0.230687	1.63231	0.826989	3.22185
NAFLD	PDGFA	MR Egger	31	0.327281	0.167492	0.0604043	1.38719	0.998998	1.92623
NAFLD	PDGFA	Weighted median	31	0.229317	0.0895662	0.010458	1.25774	1.05524	1.4991
NAFLD	PDGFA	Inverse variance weighted	31	0.1577	0.0678217	0.0200603	1.17082	1.02508	1.33727
NAFLD	PDGFA	Simple mode	31	0.292423	0.137299	0.0415047	1.33967	1.02359	1.75335
NAFLD	PDGFA	Weighted mode	31	0.238542	0.102643	0.0270859	1.2694	1.03807	1.55228
NAFLD	PDGFB	MR Egger	31	0.309415	0.15401	0.0539214	1.36263	1.00758	1.84278
NAFLD	PDGFB	Weighted median	31	0.270265	0.0912337	0.00305307	1.31031	1.09576	1.56688
NAFLD	PDGFB	Inverse variance weighted	31	0.179647	0.070238	0.0105372	1.19679	1.04287	1.37343
NAFLD	PDGFB	Simple mode	31	0.329197	0.123272	0.0121132	1.38985	1.09153	1.7697
NAFLD	PDGFB	Weighted mode	31	0.275199	0.0915863	0.00532513	1.31679	1.10042	1.57571
NAFLD	PEBP1	MR Egger	9	0.0799662	1.01639	0.939492	1.08325	0.147761	7.94141
NAFLD	PEBP1	Weighted median	9	0.546049	0.240639	0.0232584	1.72642	1.07723	2.76683
NAFLD	PEBP1	Inverse variance weighted	9	0.48036	0.186116	0.00985214	1.61666	1.12252	2.32832
NAFLD	PEBP1	Simple mode	9	0.598219	0.365799	0.140609	1.81888	0.888032	3.72544
NAFLD	PEBP1	Weighted mode	9	0.607676	0.416557	0.182734	1.83616	0.811577	4.15423
NAFLD	PLA2G4A	MR Egger	8	-0.0168615	0.567906	0.977277	0.98328	0.323047	2.99287
NAFLD	PLA2G4A	Weighted median	8	0.340989	0.232644	0.142727	1.40634	0.891372	2.21881
NAFLD	PLA2G4A	Inverse variance weighted	8	0.384474	0.171517	0.0249871	1.46884	1.04949	2.05576
NAFLD	PLA2G4A	Simple mode	8	0.373446	0.339869	0.308208	1.45273	0.746248	2.82806
NAFLD	PLA2G4A	Weighted mode	8	0.368147	0.307989	0.270879	1.44505	0.790167	2.64271
NAFLD	PPP1R12A	MR Egger	9	0.437905	0.516093	0.424222	1.54946	0.563472	4.26076
NAFLD	PPP1R12A	Weighted median	9	0.478506	0.199343	0.0163762	1.61366	1.09176	2.38504
NAFLD	PPP1R12A	Inverse variance weighted	9	0.465524	0.149787	0.0018841	1.59285	1.18761	2.13637
NAFLD	PPP1R12A	Simple mode	9	0.67165	0.288062	0.0480403	1.95746	1.11299	3.44268
NAFLD	PPP1R12A	Weighted mode	9	0.501201	0.246314	0.0762863	1.6507	1.0186	2.67507
NAFLD	PPP1R2	MR Egger	7	-1.21219	0.92159	0.245486	0.297544	0.048874	1.81144
NAFLD	PPP1R2	Weighted median	7	0.567459	0.244007	0.0200406	1.76378	1.09331	2.84543
NAFLD	PPP1R2	Inverse variance weighted	7	0.402968	0.180452	0.0255425	1.49626	1.05052	2.13113
NAFLD	PPP1R2	Simple mode	7	0.778106	0.411927	0.10781	2.17734	0.971154	4.88164
NAFLD	PPP1R2	Weighted mode	7	0.762192	0.428438	0.12555	2.14297	0.925384	4.96261
NAFLD	PRKAR1A	MR Egger	5	0.162447	0.203821	0.483695	1.17639	0.788958	1.75406
NAFLD	PRKAR1A	Weighted median	5	0.273722	0.121369	0.0241158	1.31485	1.03649	1.66797
NAFLD	PRKAR1A	Inverse variance weighted	5	0.264997	0.114163	0.0202758	1.30343	1.0421	1.63029
NAFLD	PRKAR1A	Simple mode	5	0.47809	0.214794	0.0900289	1.61299	1.05876	2.45735
NAFLD	PRKAR1A	Weighted mode	5	0.26637	0.128124	0.106143	1.30522	1.01536	1.67782
NAFLD	RETN	MR Egger	27	-0.218942	0.0925964	0.0261305	0.803368	0.670031	0.96324
NAFLD	RETN	Weighted median	27	-0.073948	0.0908048	0.415438	0.92872	0.777303	1.10963
NAFLD	RETN	Inverse variance weighted	27	-0.123062	0.0580554	0.0340284	0.884209	0.789109	0.990769
NAFLD	RETN	Simple mode	27	-0.0220345	0.159395	0.891118	0.978207	0.715732	1.33694
NAFLD	RETN	Weighted mode	27	-0.192286	0.0931531	0.0491108	0.825071	0.687381	0.990341
NAFLD	SH2B3	MR Egger	8	0.731347	0.594389	0.264587	2.07788	0.648136	6.66153
NAFLD	SH2B3	Weighted median	8	0.488656	0.200754	0.0149289	1.63012	1.09985	2.41605
NAFLD	SH2B3	Inverse variance weighted	8	0.559452	0.161136	0.000516733	1.74971	1.27587	2.39954
NAFLD	SH2B3	Simple mode	8	0.514005	0.326107	0.158988	1.67197	0.882351	3.16824
NAFLD	SH2B3	Weighted mode	8	0.496402	0.299169	0.141023	1.6428	0.91396	2.95286
NAFLD	SKAP2	MR Egger	9	0.271011	0.970068	0.788033	1.31129	0.195866	8.77884
NAFLD	SKAP2	Weighted median	9	0.495755	0.212919	0.0198924	1.64174	1.08159	2.49198
NAFLD	SKAP2	Inverse variance weighted	9	0.356939	0.163006	0.0285437	1.42895	1.03816	1.96684
NAFLD	SKAP2	Simple mode	9	0.599855	0.383449	0.156361	1.82185	0.859242	3.86288
NAFLD	SKAP2	Weighted mode	9	0.595113	0.38899	0.164572	1.81324	0.84594	3.8866
NAFLD	SNX9	MR Egger	5	-0.148144	0.674373	0.840221	0.862307	0.229945	3.2337
NAFLD	SNX9	Weighted median	5	0.231678	0.219906	0.292097	1.26071	0.819273	1.94001
NAFLD	SNX9	Inverse variance weighted	5	0.371499	0.180215	0.0392629	1.44991	1.01845	2.06415
NAFLD	SNX9	Simple mode	5	0.232574	0.296224	0.476272	1.26184	0.706081	2.25505
NAFLD	SNX9	Weighted mode	5	0.229057	0.251812	0.41447	1.25741	0.767593	2.0598
NAFLD	SPARC	MR Egger	24	0.265512	0.261084	0.320227	1.3041	0.781756	2.17545
NAFLD	SPARC	Weighted median	24	0.227151	0.11226	0.0430285	1.25502	1.00715	1.5639
NAFLD	SPARC	Inverse variance weighted	24	0.164308	0.0829084	0.0475022	1.17858	1.00181	1.38654
NAFLD	SPARC	Simple mode	24	0.194965	0.162438	0.242263	1.21527	0.883898	1.67087
NAFLD	SPARC	Weighted mode	24	0.252986	0.140108	0.0840786	1.28787	0.978608	1.69485
NAFLD	STAMBP	MR Egger	7	0.695016	0.718783	0.377987	2.00374	0.48978	8.19751
NAFLD	STAMBP	Weighted median	7	0.679036	0.254131	0.00754023	1.97198	1.19834	3.24506
NAFLD	STAMBP	Inverse variance weighted	7	0.675521	0.21505	0.00168237	1.96506	1.2892	2.99522
NAFLD	STAMBP	Simple mode	7	0.670444	0.38594	0.133029	1.95511	0.917596	4.16571
NAFLD	STAMBP	Weighted mode	7	0.661107	0.380144	0.132676	1.93694	0.919454	4.08038
NAFLD	TBCB	MR Egger	8	0.198352	0.892318	0.831463	1.21939	0.212123	7.0097
NAFLD	TBCB	Weighted median	8	0.385665	0.219928	0.0795006	1.47059	0.95562	2.26307
NAFLD	TBCB	Inverse variance weighted	8	0.37226	0.168907	0.027529	1.45101	1.04206	2.02045
NAFLD	TBCB	Simple mode	8	0.591946	0.343084	0.128112	1.8075	0.922656	3.54094
NAFLD	TBCB	Weighted mode	8	0.527155	0.351517	0.177385	1.69411	0.850596	3.3741
NAFLD	TBL1X	MR Egger	8	-0.0475185	0.344727	0.894873	0.953593	0.485206	1.87413
NAFLD	TBL1X	Weighted median	8	0.213968	0.164198	0.192537	1.23858	0.897753	1.70881
NAFLD	TBL1X	Inverse variance weighted	8	0.290855	0.134781	0.0309298	1.33757	1.02704	1.74199
NAFLD	TBL1X	Simple mode	8	0.253542	0.246931	0.338694	1.28858	0.794182	2.09076
NAFLD	TBL1X	Weighted mode	8	0.172967	0.185155	0.38131	1.18883	0.827011	1.70894
NAFLD	TCL1A	MR Egger	37	0.0520013	0.0871429	0.554525	1.05338	0.887986	1.24957
NAFLD	TCL1A	Weighted median	37	0.170924	0.0733509	0.0197943	1.1864	1.02753	1.36984
NAFLD	TCL1A	Inverse variance weighted	37	0.137774	0.0555293	0.0130973	1.14772	1.02936	1.27968
NAFLD	TCL1A	Simple mode	37	0.0413243	0.177054	0.816773	1.04219	0.736607	1.47454
NAFLD	TCL1A	Weighted mode	37	0.155001	0.0785755	0.0562541	1.16766	1.00099	1.36208
NAFLD	TNFRSF9	MR Egger	14	0.498552	0.209535	0.0348053	1.64634	1.09184	2.48243
NAFLD	TNFRSF9	Weighted median	14	0.348892	0.131869	0.00815086	1.4175	1.09464	1.83557
NAFLD	TNFRSF9	Inverse variance weighted	14	0.230861	0.116076	0.0467154	1.25968	1.00336	1.58149
NAFLD	TNFRSF9	Simple mode	14	0.0769587	0.332668	0.820654	1.08	0.562666	2.07298
NAFLD	TNFRSF9	Weighted mode	14	0.333956	0.143453	0.0367003	1.39648	1.05421	1.84989
NAFLD	VTA1	MR Egger	8	-0.976075	0.949806	0.343745	0.376787	0.0585605	2.4243
NAFLD	VTA1	Weighted median	8	0.466672	0.227727	0.0404368	1.59468	1.02053	2.49183
NAFLD	VTA1	Inverse variance weighted	8	0.359074	0.172886	0.0378071	1.432	1.02042	2.00959
NAFLD	VTA1	Simple mode	8	0.611244	0.395113	0.165784	1.84272	0.84944	3.99749
NAFLD	VTA1	Weighted mode	8	0.569115	0.424074	0.221485	1.7667	0.769457	4.05642

[truncated: 3 more sheets: TableS10, TableS11, TableS12]
